# Supplementary material for: Ethylene causes transcriptomic changes in Synechocystis during phototaxis
Source: Plant Direct. 2018 Mar 15;2(3):e00048. doi: 10.1002/pld3.48 (PMC6508509; doi:10.1002/pld3.48)
Supplement: Supplementary file 2 [file PLD3-2-e00048-s002.xlsx]

## Sheet: Entire Genome
Supplemental Table 1: Gene transcript levels and changes caused by ethylene as detected by RNA-seq. Highlighted genes had differential expression with a q value < 0.05.
Gene #	baseMean	log2 Fold Change caused by application of ethylene	lfcSE	stat	p value	q value False discovery rate	Gene Locus	X-fold change	Gene Symbol(s)	Description	Functional Category (based on information from Cyanobase)
3049	135.102	-2.58192	0.308725	8.36317	6.10564e-17	5.2188e-14	slr1452	-5.98735	sbpA	sulfate transport system substrate binding protein	transport/binding
3485	4239.82	-2.35336	0.377905	6.2274	4.74234e-10	4.26686e-08	sll5043	-5.11015		glycosyltransferase	other
3495	1224.73	-2.0976	0.269784	7.77509	7.53934e-15	3.22213e-12	slr5054	-4.27996		glycosyltransferase	other
3486	12774.8	-2.06743	0.360324	5.73771	9.5968e-09	5.56126e-07	sll5044	-4.1914		unknown protein	unknown
1422	919.464	-1.95323	0.281953	6.92751	4.28323e-12	6.93089e-10	slr0269	-3.87241		hypothetical protein	hypothetical
3050	28.02	-1.93645	0.352777	5.48917	4.03821e-08	2.00096e-06	ssr2439	-3.82764		hypothetical protein	hypothetical
3497	22758.3	-1.78212	0.323711	5.50529	3.68571e-08	1.89132e-06	slr5056	-3.43932		glycosyltransferase	other
3601	1002.34	-1.70298	0.404505	4.21003	2.55341e-05	0.000602076	slr6031	-3.25572		unknown protein	unknown
1539	793.931	-1.6768	0.240021	6.98605	2.82731e-12	4.9794e-10	slr2126	-3.19718		glycosyltransferase	other
3483	263.835	-1.55565	0.233813	6.6534	2.86398e-11	3.15869e-09	sll5041	-2.93966		putative transposase	other
3494	1367.27	-1.51289	0.334513	4.52266	6.10685e-06	0.000175456	slr5053	-2.85381		unknown protein	unknown
3487	43990.5	-1.49036	0.328595	4.53554	5.74558e-06	0.000167899	sll5046	-2.80958		unknown protein	unknown
1612	830.892	-1.47385	0.286423	5.14571	2.66506e-07	1.1112e-05	slr0820	-2.77762	gumD	glycosyltransferase	other
3055	1712.21	-1.46781	0.364605	4.02575	5.67941e-05	0.00116975	slr1457	-2.76601	chrA	chromate transporter	transport/binding
1423	9160.38	-1.42061	0.317441	4.47521	7.63377e-06	0.000210483	slr0270	-2.677		hypothetical protein	hypothetical
1212	4176.6	-1.40786	0.313263	4.4942	6.98326e-06	0.00019732	sll1696	-2.65344		hypothetical protein	hypothetical
1424	12223.7	-1.37523	0.321277	4.2805	1.86474e-05	0.000468791	ssl0453	-2.59408	nblA2, nblA	phycobilosome degradation protein	photosynthesis/respiration
1425	9110.25	-1.35317	0.316618	4.27381	1.92159e-05	0.000479556	ssl0452	-2.55472	nblA1, nblA	phycobilosome degradation protein	photosynthesis/respiration
1215	1535.34	-1.33667	0.248215	5.38512	7.23943e-08	3.47222e-06	sll1693	-2.52568		methyltransferase	other
1538	2973.63	-1.31071	0.249141	5.26091	1.43346e-07	6.28334e-06	slr2125	-2.48064		hypothetical protein	hypothetical
835	379.215	-1.29283	0.373266	3.46357	0.00053306	0.00657954	ssr2016	-2.45009		required for ferrodoxin:plastoquinone reductase	photosynthesis/respiration
154	62.689	-1.27777	0.330534	3.86578	0.000110734	0.00188359	sll0218	-2.42464		hypothetical protein	hypothetical
1867	596.141	-1.27123	0.230953	5.5043	3.70631e-08	1.89132e-06	ssl3044	-2.41368		probable ferredoxin	photosynthesis/respiration
3484	2619.44	-1.2345	0.311916	3.95781	7.5639e-05	0.00145271	sll5042	-2.353		sulfotransferase	other
356	101.663	-1.2179	0.163707	7.43949	1.01079e-13	3.16186e-11	slr1069	-2.32608		methyltransferase	hypothetical
3496	61904.7	-1.20373	0.316016	3.80908	0.000139484	0.00223895	slr5055	-2.30335		mannosaminuronic acid transferase	other
2684	278.966	-1.17979	0.306602	3.84795	0.000119109	0.00198651	sll0082	-2.26544		hypothetical protein	hypothetical
677	93357.1	-1.15242	0.296871	3.88188	0.000103654	0.00178987	slr1704	-2.22286		hypothetical protein	hypothetical
355	204.664	-1.1519	0.192606	5.98058	2.2234e-09	1.61741e-07	slr1068	-2.22206		methyltransferase	other
361	541.529	-1.12211	0.185407	6.05214	1.42931e-09	1.10992e-07	slr1074	-2.17665		unknown protein	unknown
3498	90926.8	-1.12033	0.320308	3.49766	0.000469367	0.00587826	sll5057	-2.17396		glycosyltransferase	other
2199	355.742	-1.11689	0.203918	5.47714	4.32245e-08	2.11121e-06	slr0362	-2.16878		hydrolase	hypothetical
358	483.683	-1.09415	0.158943	6.88391	5.82297e-12	8.29531e-10	slr1071	-2.13487		methyltransferase	other
843	402.975	-1.09349	0.186124	5.87509	4.22615e-09	2.83318e-07	slr1215	-2.1339		hypothetical protein	hypothetical
363	614.803	-1.08146	0.118382	9.13531	6.52168e-20	2.22976e-16	slr1076	-2.11617		glycosyltransferase	other
1613	76.995	-1.07159	0.288088	3.71964	0.000199503	0.00299167	sll0808	-2.10174	ISY508a	putative transposase	other
3054	4446.85	-1.06634	0.321676	3.31494	0.00091664	0.0102754	slr1456	-2.09411	pilA4, gspG	type 4 pilin-like protein or general secretion pathway protein G	cellular processes
357	349.139	-1.05992	0.172514	6.14397	8.04863e-10	6.39959e-08	slr1070	-2.08482		glycosyltransferase	other
352	709.751	-1.05411	0.176779	5.96288	2.47835e-09	1.76531e-07	slr1065	-2.07644		glycosyltransferase	other
2198	772.313	-1.02987	0.195875	5.2578	1.45786e-07	6.30938e-06	slr0361	-2.04184		rRNA pseudouridine synthase	RNA/translation
995	49.4375	-1.0276	0.257872	3.98491	6.75051e-05	0.00133646	slr1436	-2.03863		methyltransferase	unknown
1133	229.618	-1.02629	0.181636	5.65027	1.602e-08	8.69404e-07	sll1772	-2.03678	mutS	DNA mismatch repair protein	DNA replication, etc.
401	15.3695	-1.01603	0.347783	2.92145	0.00348403	NA	sll0650	-2.02235		putative transposase [ISY100j: 421739 - 422684]	other
360	499.16	-1.01417	0.158523	6.39762	1.57822e-10	1.5417e-08	slr1073	-2.01974		glycosyltransferase	other
338	624.747	-1.0104	0.131959	7.65688	1.90505e-14	7.23709e-12	slr1610	-2.01446		putative C-3 methyl transferase	other
2683	7858.61	-1.00532	0.293346	3.42708	0.000610102	0.00739695	slr0079	-2.00739		probable general secretion pathway protein E	cellular processes
392	26.8957	-0.99024	0.289414	3.42154	0.000622684	0.00749632		-1.98651
2322	656.899	-0.986816	0.175335	5.62818	1.82117e-08	9.72903e-07	sll0007	-1.98181		hypothetical protein	hypothetical
1965	107.226	-0.984309	0.232103	4.24083	2.22692e-05	0.000547759	sll0428	-1.97837		unknown protein	unknown
3555	109.796	-0.981666	0.159252	6.16425	7.08198e-10	5.90568e-08	slr5115	-1.97474		hypothetical protein	hypothetical
1866	3379.52	-0.980344	0.263465	3.72097	0.000198458	0.00299167	slr1686	-1.97294		hypothetical protein	hypothetical
1134	420.874	-0.976884	0.202403	4.82643	1.39002e-06	4.84947e-05	sll1771	-1.96821	pphA	protein serin-threonin phosphatase	regulatory
3600	497.692	-0.9735	0.230625	4.22113	2.4308e-05	0.000577214	ssr6030	-1.9636		unknown protein	unknown
2845	1042.05	-0.969964	0.405105	2.39436	0.0166496	0.0856686	sll0789	-1.95879	copR, rre34	two-component response regulator OmpR subfamily	regulatory
1247	133.925	-0.963044	0.382007	2.52101	0.0117017	0.0666802	slr1742	-1.94942		probable cobyric acid synthase	biosynthesis of cofactors, prosthetic groups, and carriers
1214	354179	-0.960935	0.287378	3.3438	0.000826396	0.00941816	sll1694	-1.94657	pilA1	type IV pilus protein, pilin polypeptide PilA1	cellular processes
1569	1653.45	-0.950427	0.200905	4.73072	2.23721e-06	7.09713e-05	slr1332	-1.93245	fabF, fabJ	beta ketoacyl-acyl carrier protein synthase	lipid metabolism
376	471.502	-0.949987	0.129473	7.33732	2.17909e-13	5.5047e-11	slr1087	-1.93186		hypothetical protein	hypothetical
342	523.219	-0.944137	0.136543	6.91458	4.69248e-12	6.97547e-10	slr1614	-1.92404		hypothetical protein	hypothetical
3472	95.5564	-0.940513	0.224534	4.18874	2.80513e-05	0.000648024	sll5028	-1.91921		hypothetical protein	hypothetical
920	4265.9	-0.938955	0.296731	3.16433	0.00155443	0.0157236	slr1544	-1.91714	lilA	unknown protein	unknown
3210	678.604	-0.937067	0.286423	3.27162	0.00106934	0.0116066	sll1542	-1.91463		hypothetical protein	hypothetical
353	764.813	-0.934736	0.163024	5.73374	9.82381e-09	5.59793e-07	slr1066	-1.91154		glycosyltransferase	other
271	2022.25	-0.927235	0.235789	3.93248	8.40743e-05	0.00154455	slr1291	-1.90163	ndhD2	NADH dehydrogenase subunit 4	photosynthesis/respiration
364	551.999	-0.916	0.123332	7.42714	1.10975e-13	3.16186e-11	slr1077	-1.88688	gumH	glycosyltransferase	other
393	94.6393	-0.914186	0.180895	5.05369	4.33355e-07	1.68368e-05	slr0676	-1.88451	cycC	adenylsulfate kinase	amino acid biosynthesis
415	1045.9	-0.907591	0.154725	5.86584	4.46867e-09	2.93815e-07	slr0689	-1.87591		hypothetical protein	hypothetical
281	414.803	-0.905828	0.202261	4.47852	7.5162e-06	0.000208926	slr1299	-1.87362		UDP-glucose dehydrogenase	energy metabolism
3456	52.4193	-0.904624	0.241587	3.74451	0.00018075	0.00280902	ssr5011	-1.87206		hypothetical protein	hypothetical
375	715.251	-0.900408	0.128964	6.98187	2.91278e-12	4.9794e-10	slr1085	-1.86659		glycosyltransferase	other
350	1151.4	-0.898102	0.162376	5.531	3.18408e-08	1.67483e-06	slr1063	-1.86361		glycosyltransferase	other
2642	38.7871	-0.895135	0.268339	3.33584	0.000850415	0.0096597		-1.85978
351	662.15	-0.890978	0.152696	5.83499	5.37928e-09	3.35775e-07	slr1064	-1.85443	rfbU, mtfA	manosyltransferase	cell envelope
639	77.429	-0.890949	0.286472	3.11008	0.00187037	0.0180135	ssl2559	-1.8544		ferredoxin	photosynthesis/respiration
3059	1210.86	-0.886134	0.264778	3.34671	0.000817772	0.00935104	sll1365	-1.84822		unknown protein	unknown
678	299.026	-0.884613	0.237632	3.72262	0.000197166	0.00299167		-1.84627
919	2076.2	-0.879094	0.313134	2.8074	0.00499429	0.0364742	ssr2595	-1.83922	hliB, scpD	high light-inducible polypeptide HliB, CAB/ELIP/HLIP superfamily	other
479	3.94247	-0.876516	0.404634	2.1662	0.0302962	NA		-1.83594
449	22.9298	-0.870093	0.292276	2.97695	0.00291127	0.0246377		-1.82778
1213	19444.9	-0.865287	0.28024	3.08766	0.00201738	0.0191065	sll1695	-1.8217	pilA2	type IV pilus protein; pilin polypeptide PilA2	cellular processes
3609	289.516	-0.864622	0.377165	2.29242	0.0218812	0.104061	slr6041	-1.82086	pcopS, hikP, chk46	two-component sensor histidine kinase	regulatory
585	332.351	-0.863417	0.20368	4.23908	2.24435e-05	0.000548103	sll1831	-1.81934	glcF	glycolate oxidase subunit, (Fe-S)protein	energy metabolism
1427	559.993	-0.862046	0.326677	2.63883	0.00831927	0.0517156	slr0272	-1.81761		unknown protein	unknown
359	638.669	-0.855519	0.162947	5.25029	1.5186e-07	6.49012e-06	slr1072	-1.80941	yefA	mannose dehydratase	cell envelope
808	323.65	-0.853503	0.253572	3.36593	0.000762874	0.00890193	sll1792	-1.80688	ISY802a	putative transposase [ISY802a: 852462 - 853369]	other
1196	2741.65	-0.85142	0.148612	5.72915	1.00938e-08	5.65748e-07	slr1805	-1.80428	hik16	two-component sensor histidine kinase	regulatory
807	238.252	-0.84793	0.220686	3.84225	0.000121913	0.0020234	slr1903	-1.79992	ISY120a	putative transposase [ISY120a: 851653 - 852454]	other
3573	13.3853	-0.846725	0.377759	2.24144	0.0249976	NA	ssr6002	-1.79841		unknown protein	unknown
334	388.291	-0.839751	0.124816	6.72792	1.72107e-11	2.10155e-09	slr0982	-1.78974	rfbB	polysaccharide ABC transporter ATP binding subunit	transport/binding
1428	862.349	-0.834661	0.208922	3.99508	6.46714e-05	0.00129305	slr0273	-1.78344		unknown protein	unknown
379	348.163	-0.8287	0.156388	5.29901	1.16433e-07	5.37954e-06	sll1024	-1.77608		hypothetical protein	hypothetical
2020	44.378	-0.826962	0.269489	3.06863	0.00215045	0.0198178	sll0364	-1.77395		hypothetical protein	hypothetical
386	441.645	-0.824912	0.130317	6.33003	2.45108e-10	2.26493e-08	sll1018	-1.77143	pyrC	dihydroorotase	nucleotide/nucleosides synthesis
2865	34.2311	-0.823716	0.274432	3.00153	0.00268627	0.0230763	slr0699	-1.76996		unknown protein	unknown
2841	42.9508	-0.822815	0.285467	2.88235	0.00394724	0.0308824	sll0793	-1.76885	ziaB	hypothetical protein	hypothetical
2495	421.26	-0.822764	0.315741	2.60582	0.00916539	0.0557588	slr0646	-1.76879		probable D-alanyl-D-alanine carboxypeptidase	cell envelope
2001	264.124	-0.82215	0.221799	3.70673	0.000209951	0.00310746	sll0263	-1.76804		unknown protein	unknown
2638	828.892	-0.814003	0.206098	3.94959	7.82859e-05	0.00148137	slr0583	-1.75808		similar to GDP-fucose synthetase	cell envelope
402	152.566	-0.800433	0.139328	5.74493	9.19573e-09	5.42072e-07	sll0649	-1.74162	rre3	two-component response regulator OmpR subfamily	regulatory
1848	1223.42	-0.800044	0.214872	3.72336	0.000196591	0.00299167	slr1676	-1.74115		hypothetical protein	hypothetical
380	922.335	-0.799955	0.134317	5.95573	2.5892e-09	1.80663e-07	sll1023	-1.74105	sucC	succinyl-CoA synthetase beta chain	energy metabolism
2879	27.7121	-0.792205	0.260529	3.04075	0.00235989	0.0210117	sll0669	-1.73172		unknown protein	unknown
676	32267.7	-0.7902	0.23545	3.35612	0.000790436	0.00909933	ssr2848	-1.72931		unknown protein	unknown
213	39.7472	-0.789866	0.288612	2.73677	0.00620454	0.0420959	sll1685	-1.72891	pxcA, cotA, ycf10	protein involved in light-induced Na+-dependent proton extrusion	biosynthesis of cofactors, prosthetic groups, and carriers
1964	109580	-0.788954	0.206717	3.81659	0.000135307	0.00220293	slr0442	-1.72782		unknown protein	unknown
3608	1778.17	-0.788315	0.405087	1.94604	0.0516504	0.187466	slr6040	-1.72706	pcopR, rreP	two-component response regulator	regulatory
337	331.947	-0.786493	0.130281	6.03688	1.5712e-09	1.16781e-07	slr0985	-1.72488	rfbC	dTDP-4-dehydrorhamnose 3,5-epimerase	cell envelope
336	785.001	-0.781266	0.127028	6.15034	7.7318e-10	6.29405e-08	slr0984	-1.71864	rfbG	CDP-glucose 4,6-dehydratase	cell envelope
1783	85.5201	-0.77738	0.218467	3.55833	0.000373216	0.00492656	sll1447	-1.71401		hypothetical protein	hypothetical
153	367.894	-0.775576	0.221266	3.50517	0.000456316	0.00573582	sll0219	-1.71187	flv4	flavoprotein	other
549	50.5455	-0.773715	0.272375	2.84062	0.00450254	0.0338334	slr2043	-1.70967	znuA	zinc transport system substrate-binding protein	transport/binding
809	455.214	-0.77089	0.248405	3.10336	0.00191338	0.0183245	sll1791	-1.70632	ISY802a	putative transposase [ISY802a: 852462 - 853369]	other
1516	62.7428	-0.765992	0.297872	2.57155	0.0101245	0.0596824	slr2107	-1.70054	rfbA, kpsM	probable polysaccharide ABC transporter permease protein	transport/binding
2787	6.39194	-0.765983	0.390257	1.96277	0.0496735	NA	ssl0172	-1.70053	ISY391c	putative transposase [ISY391c: 2997600 - 2998989]	other
1828	8.85828	-0.765785	0.369218	2.07407	0.0380725	NA	ssl2138	-1.7003		unknown protein	unknown
335	396.901	-0.764655	0.131157	5.83007	5.54031e-09	3.38256e-07	slr0983	-1.69896	rfbF	glucose-1-phosphate cytidylyltransferase	cell envelope
2846	1827.26	-0.764397	0.39805	1.92035	0.0548133	0.194204	sll0788	-1.69866	copM	hypothetical protein	hypothetical
2496	231.069	-0.751802	0.39011	1.92715	0.0539604	0.19257		-1.68389
2284	337.059	-0.745914	0.207648	3.59221	0.00032789	0.00441361	ST6803r01	-1.67704	rnpB	5S ribosomal RNA	RNA/translation
2250	1411.61	-0.743277	0.182757	4.06703	4.76158e-05	0.00104358	smr0001	-1.67397	psbT, ycf8	photosystem II PsbT protein	photosynthesis/respiration
343	444.994	-0.740284	0.149577	4.94918	7.45254e-07	2.68213e-05	slr1615	-1.6705	rfbE	perosamine synthetase	cell envelope
203	495.902	-0.738841	0.204293	3.61658	0.000298519	0.00408255	sll1028	-1.66883	ccmK2	carbon dioxide concentrating mechanism protein CcmK	photosynthesis/respiration
558	558.71	-0.737626	0.232358	3.17453	0.00150081	0.0153631	slr2052	-1.66743		hypothetical protein	hypothetical
1837	1657.77	-0.735095	0.129548	5.67431	1.39251e-08	7.67904e-07	sll1087	-1.66451		similar to sodium/glucose cotransporter	transport/binding
3051	64.6001	-0.733897	0.241142	3.04343	0.00233902	0.0209898	slr1453	-1.66313	cysT	sulfate transporter	transport/binding
362	9.84232	-0.732289	0.358526	2.0425	0.041102	NA		-1.66127
1225	6484.29	-0.73035	0.16299	4.48095	7.43128e-06	0.000208259	slr1822	-1.65904	nth	endonuclease III	DNA replication, etc.
2152	467.754	-0.729479	0.219442	3.32424	0.00088659	0.0100373	slr0334	-1.65804		unknown protein	unknown
347	932.217	-0.725016	0.134678	5.38333	7.31206e-08	3.47222e-06	slr1619	-1.65292		hypothetical protein	hypothetical
2840	745.737	-0.720221	0.374202	1.92468	0.0542691	0.19296	slr0797	-1.64743	coaT	cobalt-transporting P-type ATPase (cobalt efflux pump) involved in cobalt tolerance	transport/binding
1515	427.74	-0.720095	0.269754	2.66945	0.00759754	0.0481037		-1.64729
1255	1431.45	-0.71833	0.177068	4.0568	4.97503e-05	0.00107929	slr0854	-1.64528	phrA	DNA photolyase	DNA replication, etc.
1514	316.195	-0.718118	0.266896	2.69063	0.00713182	0.0461812	ssr3571	-1.64503		hypothetical protein	hypothetical
202	358.391	-0.717041	0.225749	3.17627	0.00149181	0.0153179	sll1030	-1.64381	ccmL	carbon dioxide concentrating mechanism protein CcmL, putative carboxysome assembly protein	photosynthesis/respiration
3603	54.4141	-0.711981	0.339519	2.09703	0.0359911	0.145971	slr6034	-1.63805		cytidine deaminase	nucleotide/nucleosides synthesis
56	212.543	-0.708616	0.148763	4.7634	1.90354e-06	6.19829e-05	sll1063	-1.63424		hypothetical protein	hypothetical
3194	942.939	-0.705954	0.181938	3.88019	0.000104375	0.00179326	sll1546	-1.63122	ppx	exopolyphosphatase	intermediary metabolism
1719	19.2046	-0.705024	0.288513	2.44365	0.0145396	NA	ST6803t19	-1.63017
3074	168.713	-0.70351	0.194178	3.62301	0.000291191	0.0040307	ST6803r06	-1.62846	rrn5Sb	5S ribosomal RNA	RNA/translation
1173	456.956	-0.700183	0.25211	2.77729	0.00548148	0.038953	sll2012	-1.62471	sigD	group2 RNA polymerase sigma factor SigD	transcription
500	16.3285	-0.695173	0.327743	2.12109	0.0339139	NA	sll1642	-1.61908		hypothetical protein	hypothetical
3607	2454.45	-0.69393	0.400028	1.7347	0.0827932	0.255709	slr6039	-1.61768	pcopM	hypothetical protein	hypothetical
3654	1436.6	-0.691573	0.359615	1.92309	0.0544686	0.193383	ssr6089	-1.61504		unknown protein	unknown
1847	2319.78	-0.69061	0.221762	3.11419	0.00184449	0.0178888	slr1675	-1.61397	hypA1	putative hydrogenase expression/formation protein HypA1	other
2850	15.5651	-0.689158	0.352446	1.95536	0.0505411	NA	sll0787	-1.61234		hypothetical protein	hypothetical
550	43.3597	-0.681658	0.243106	2.80395	0.00504809	0.0367222	slr2044	-1.60398	znuB, sigH	zinc transport system ATP-binding protein	transport/binding
2804	100.078	-0.680585	0.246693	2.75883	0.00580089	0.0404657	slr0303	-1.60279	SsarsM	hypothetical protein	hypothetical
2647	244.869	-0.67932	0.196418	3.45855	0.000543094	0.00667928	ssr1407	-1.60139		hypothetical protein	hypothetical
3610	359.768	-0.679218	0.363603	1.86802	0.0617593	0.210944	slr6042	-1.60127		probable cation efflux system protein, czcB homolog	transport/binding
3515	22.8375	-0.67677	0.342067	1.97847	0.0478754	0.176883	sll5076	-1.59856		hypothetical protein	hypothetical
1141	90.2208	-0.674562	0.207953	3.24381	0.00117942	0.0126017	slr1875	-1.59611	exoD	hypothetical protein	hypothetical
1522	26.2167	-0.674531	0.281508	2.39613	0.016569	0.0856686	slr2110	-1.59608		unknown protein	unknown
3482	33.5175	-0.672715	0.289371	2.32475	0.0200853	0.0976835	slr5040	-1.59407		putative transposase [ISY523u: 38789 - 39659]	other
2411	36.0183	-0.671922	0.268436	2.5031	0.0123112	0.0692303	slr0061	-1.59319		unknown protein	unknown
1172	157.996	-0.67013	0.243224	2.7552	0.00586564	0.0406367	sll2013	-1.59122		hypothetical protein	hypothetical
1594	143.739	-0.667393	0.16179	4.12506	3.70638e-05	0.000844808	sll0817	-1.5882	miaA, trpX	tRNA delta-2-isopentenylpyrophosphate (IPP) transferase	RNA/translation
2857	75.9543	-0.664812	0.208398	3.19012	0.00142216	0.0148001	sll0781	-1.58536		hypothetical protein	hypothetical
3434	35.3286	-0.664251	0.243581	2.72702	0.00639091	0.0430488	sll8035	-1.58475		hypothetical protein	hypothetical
344	777.831	-0.663672	0.129537	5.12343	3.00025e-07	1.22117e-05	slr1616	-1.58411		unknown protein	unknown
954	85.2861	-0.662104	0.194885	3.39741	0.000680265	0.00804784	slr1219	-1.58239	ureE	urease accessory protein E	intermediary metabolism
389	903.412	-0.659908	0.0987186	6.68474	2.31338e-11	2.7274e-09	slr0670	-1.57998	usp2	hypothetical protein	hypothetical
414	378.693	-0.657094	0.20749	3.16687	0.00154091	0.0157082	ssr1155	-1.5769		hypothetical protein	hypothetical
2801	268.321	-0.655804	0.154551	4.24328	2.20279e-05	0.000545749	slr0300	-1.57549		hypothetical protein	hypothetical
1838	3971.93	-0.654745	0.203538	3.21681	0.00129623	0.0136363	sll1086	-1.57434		unknown protein	unknown
2184	3.20711	-0.652792	0.39888	1.63656	0.101722	NA	slr0180	-1.57221		putative transposase [ISY203f: 2326926 - 2328099]	other
370	177.865	-0.652147	0.206008	3.16564	0.00154741	0.0157082	ssr1768	-1.5715		unknown protein	unknown
1429	721.346	-0.65052	0.147678	4.40499	1.05788e-05	0.000284795	sll0243	-1.56973		unknown protein	unknown
2848	86.8458	-0.648331	0.241823	2.68101	0.00734003	0.0468201	slr0800	-1.56735	ISY802c	putative transposase [ISY802c: 3066278 - 3067184]	other
2627	33.342	-0.645683	0.280433	2.30245	0.0213096	0.102305	ssl1045	-1.56448		hypothetical protein	hypothetical
367	356.259	-0.644421	0.130877	4.92388	8.4846e-07	2.9906e-05	slr1078	-1.56311	galE	UDP-glucose 4-epimerase	energy metabolism
432	355.524	-0.643699	0.248946	2.5857	0.00971818	0.0579868	slr1597	-1.56233		chromosome partitioning ATPase, ParA family	DNA replication, etc.
3471	737.746	-0.641929	0.156666	4.09742	4.17772e-05	0.00093357	sll5026	-1.56041		hypothetical protein	hypothetical
3331	45.9391	-0.641343	0.301956	2.12396	0.0336734	0.139551	ssr7035	-1.55978		unknown protein	unknown
923	390.284	-0.638806	0.19261	3.31657	0.000911287	0.010249	slr1547	-1.55704		hypothetical protein	hypothetical
2908	589.196	-0.638328	0.220095	2.90024	0.00372875	0.0297864	sll0739	-1.55652	modBC	ATP-binding protein of molybdate ABC transporter	transport/binding
2317	759.232	-0.636787	0.217411	2.92895	0.00340106	0.0277523	slr0017	-1.55486	murA	UDP-N-acetylglucosamine 1-carboxyvinyltransferase	cell envelope
204	788.123	-0.635989	0.17566	3.62058	0.000293947	0.00403617	sll1029	-1.554	ccmK1	carbon dioxide concentrating mechanism protein CcmK	photosynthesis/respiration
3543	18.332	-0.63338	0.310738	2.03831	0.0415187	NA	sll5104	-1.5512		arsenate reductase	cellular processes
2813	51.8313	-0.631081	0.240795	2.62082	0.00877175	0.0540371	sll0281	-1.54872		unknown protein	unknown
1492	290.385	-0.630677	0.271634	2.32179	0.0202442	0.0981543	slr1512	-1.54829	sbtA	sodium-dependent bicarbonate transporter	hypothetical
1713	34366.8	-0.630034	0.17791	3.54131	0.000398148	0.00517592	sll1867	-1.5476	psbA3	photosystem II D1 protein	photosynthesis/respiration
924	7.7658	-0.627456	0.376205	1.66786	0.0953436	NA	ST6803t10	-1.54484
58	379.123	-0.626766	0.19099	3.28167	0.00103195	0.0112723	sll1062	-1.5441		unknown protein	unknown
2731	162.367	-0.625918	0.226715	2.76082	0.00576568	0.0403838	slr0521	-1.54319		unknown protein	unknown
2730	326.578	-0.624789	0.172926	3.61303	0.000302637	0.00412238	slr0520	-1.54198	purL	phosphoribosyl formylglycinamidine synthase	nucleotide/nucleosides synthesis
2185	5.18346	-0.624101	0.404778	1.54184	0.123113	NA	sll0161	-1.54125		putative transposase [ISY523p: 2328180 - 2329050]	other
374	618.024	-0.623049	0.129145	4.82441	1.40421e-06	4.84949e-05	slr1084	-1.54013		unknown protein	unknown
1437	267.507	-0.622976	0.181903	3.42476	0.000615338	0.00743407	slr2079	-1.54005		putative glutaminase	amino acid biosynthesis
3366	22.9441	-0.622962	0.274643	2.26826	0.0233134	0.108891	sll7070	-1.54003		unknown protein	unknown
2861	312.11	-0.618437	0.26711	2.31529	0.0205973	0.0994662	sll0776	-1.53521	spkD	serine/threonine kinase	regulatory
3409	141.362	-0.616441	0.245337	2.51263	0.0119834	0.0678332	ssl8010	-1.53309		type I restriction-modification system, M subunit	DNA replication, etc.
1819	30.9244	-0.615684	0.277592	2.21795	0.0265586	0.119165		-1.53228
2868	295.705	-0.612317	0.161162	3.79939	0.000145055	0.00231676	slr0702	-1.52871		unknown protein	unknown
1621	264.837	-0.61015	0.295776	2.06288	0.0391239	0.153747	ssl1498	-1.52642		hypothetical protein	hypothetical
346	696.566	-0.610033	0.104331	5.84707	5.00311e-09	3.22748e-07	slr1618	-1.52629		unknown protein	unknown
560	128.222	-0.609827	0.164103	3.71611	0.000202311	0.0030074	slr2053	-1.52608		putative hydrolase	other
2763	8413.33	-0.605744	0.305179	1.98488	0.0471576	0.175443	sll0108	-1.52176	amt1	ammonium/methylammonium permease	transport/binding
2847	287.776	-0.603252	0.250703	2.40624	0.0161178	0.0840041	slr0799	-1.51914		putative transposase [ISY802c: 3066278 - 3067184]	other
3455	160.602	-0.602935	0.184047	3.27598	0.00105297	0.0114653	slr5010	-1.5188		integrase/recombinase	other
996	445.394	-0.601266	0.157156	3.82591	0.000130287	0.0021416	slr1437	-1.51705		unknown protein	unknown
3347	44.4617	-0.600426	0.297194	2.02031	0.0433509	0.165421	sll7050	-1.51616		unknown protein	unknown
2173	286.933	-0.600338	0.16817	3.56983	0.000357217	0.00475224	sll0172	-1.51607		periplasmic protein, function unknown	unknown
2761	23.6099	-0.598252	0.272385	2.19634	0.0280673	0.124626	slr0099	-1.51388		putative transposase [ISY352f(partial copy): 2968019 - 2969383]	other
1793	28.3223	-0.595691	0.302871	1.96681	0.0492048	0.180505	sll1439	-1.5112		unknown protein	unknown
759	176.133	-0.595468	0.156199	3.81223	0.00013772	0.00222106	ssl2084	-1.51096	acpP	acyl carrier protein	lipid metabolism
387	289.44	-0.594452	0.212306	2.79998	0.00511056	0.0370191	sll1017	-1.5099	amt2	ammonium/methylammonium permease	transport/binding
2886	36.3883	-0.59414	0.267533	2.22081	0.026364	0.118603	sll0664	-1.50957		unknown protein	unknown
2315	2832.72	-0.592578	0.272108	2.17774	0.0294257	0.128983	ssl0020	-1.50794	petF	ferredoxin I, essential for growth	photosynthesis/respiration
2936	38.1481	-0.591419	0.341046	1.73413	0.0828945	0.255791	slr0041	-1.50673	cmpB	bicarbonate transport system permease protein	transport/binding
2218	272.487	-0.591337	0.27073	2.18424	0.0289449	0.127491	sll0330	-1.50664		sepiapterine reductase	lipid metabolism
1246	293.995	-0.589106	0.255406	2.30655	0.0210799	0.101367	sll1618	-1.50431		hypothetical protein	hypothetical
580	2402.36	-0.584791	0.156736	3.73107	0.000190667	0.00292328	slr1916	-1.49982		probable esterase	other
3517	720.725	-0.582829	0.151147	3.85603	0.000115241	0.00193142	slr5078	-1.49778		similar to potassium channel protein	transport/binding
466	832.192	-0.578725	0.158153	3.65927	0.000252939	0.00357355	slr1043	-1.49353	cheW	similar to chemotaxis protein CheW	regulatory
2354	9.59023	-0.577914	0.366999	1.5747	0.115325	NA		-1.49269
156	19.2394	-0.576571	0.317777	1.81439	0.0696182	NA		-1.4913
390	2506.6	-0.573762	0.141504	4.05473	5.0192e-05	0.00107929	sll0656	-1.4884	nucH	unknown protein	unknown
545	249.623	-0.572707	0.224225	2.55416	0.0106443	0.0621038	sll1939	-1.48731		unknown protein	unknown
2217	229.537	-0.570282	0.159422	3.57719	0.000347306	0.00464136		-1.48481
333	644.916	-0.568346	0.140458	4.04637	5.20183e-05	0.00111157	slr0981	-1.48282		hypothetical protein	hypothetical
384	245.983	-0.565906	0.144117	3.92671	8.61168e-05	0.00155492	slr1090	-1.48032		GTP-binding protein	regulatory
2851	9.65308	-0.564558	0.358578	1.57444	0.115386	NA	sll0786	-1.47893		unknown protein	unknown
85	270.709	-0.564542	0.191906	2.94176	0.00326349	0.0269514	sll0716	-1.47892		leader peptidase I (signal peptidase I)	cellular processes
3316	9.89748	-0.564333	0.365729	1.54304	0.122822	NA	ssr7017	-1.4787		hypothetical protein	hypothetical
921	5600.18	-0.561088	0.157727	3.55733	0.000374644	0.00492656	slr1545	-1.47538	sigG	RNA polymerase ECF-type (group 3) sigma-E factor	RNA/translation
472	155	-0.556014	0.154331	3.60273	0.000314895	0.00427233	sll1011	-1.4702		hypothetical protein	hypothetical
3433	97.8696	-0.555926	0.228016	2.4381	0.0147646	0.0792465	sll8034	-1.47011		2-nitropropane dioxygenase	other
2613	12.8183	-0.555863	0.352325	1.5777	0.114634	NA	sll0552	-1.47005		unknown protein	unknown
2151	672.171	-0.554882	0.216717	2.5604	0.010455	0.0614189	slr0333	-1.46905		unknown protein	unknown
2232	980.959	-0.554409	0.143218	3.87108	0.000108356	0.00185235	slr0773	-1.46857		hypothetical protein	hypothetical
2877	33.3454	-0.552027	0.304474	1.81305	0.0698242	0.225855	sll0671	-1.46614		probable cation transporter	transport/binding
1519	3.76662	-0.551245	0.401575	1.37271	0.169844	NA		-1.46535
424	220.79	-0.550778	0.136661	4.03025	5.57168e-05	0.00115452	slr1591	-1.46488		hypothetical protein	hypothetical
3505	13.1827	-0.550295	0.341694	1.61049	0.107291	NA	ssl5065	-1.46439		unknown protein	unknown
3441	101.045	-0.549193	0.191383	2.8696	0.00410991	0.0317686	slr8044	-1.46327		unknown protein	unknown
939	20.0999	-0.54918	0.29726	1.84748	0.0646782	NA		-1.46325
1643	93.9105	-0.546694	0.224797	2.43195	0.0150178	0.0799778	sll1251	-1.46073		hypothetical protein	hypothetical
612	30.0915	-0.545373	0.299471	1.82112	0.0685886	0.223551	ssr1720	-1.4594		similar to tyrosyl tRNA synthetase	RNA/translation
1499	6987.16	-0.542988	0.180988	3.00013	0.00269863	0.0231244	slr1516	-1.45699	sodB	superoxide dismutase	cellular processes
552	102.237	-0.541966	0.212967	2.54484	0.0109329	0.0634625	ssr3467	-1.45596		unknown protein	unknown
1244	3503.6	-0.540429	0.280368	1.92757	0.0539082	0.19257	slr1740	-1.45441		oligopeptide binding protein of ABC transporter	transport/binding
3300	4.91299	-0.538342	0.405257	1.32839	0.184048	NA	sll7001	-1.4523		putative transposase [ISY391e(partial copy): 166 - 1298]	other
1043	1691.28	-0.538078	0.208627	2.57914	0.00990475	0.0587922	sll1270	-1.45204	bgtB	periplasmic substrate-binding and integral membrane protein of the ABC-type Bgt permease for basic amino acids and glutamine BgtB	transport/binding
2854	25.3178	-0.534327	0.329345	1.6224	0.104719	0.298361	sll0783	-1.44827		unknown protein	unknown
3042	5.09557	-0.533943	0.401902	1.32854	0.184	NA	ST6803t39	-1.44788
2133	23348.7	-0.532251	0.235546	2.25965	0.0238431	0.110576	sll0306	-1.44618	sigB	RNA polymerase group 2 sigma factor	RNA/RNA/translation
1517	145.77	-0.529578	0.287652	1.84103	0.0656165	0.218475	slr2108	-1.44351		probable polysaccharide ABC transporter ATP binding subunit	transport/binding
2203	541.015	-0.529215	0.116958	4.52482	6.04476e-06	0.000175144		-1.44314
3540	152.604	-0.527904	0.181484	2.90881	0.00362806	0.0293102	slr5101	-1.44183		hypothetical protein	hypothetical
3551	232.351	-0.527768	0.196392	2.68732	0.00720284	0.046553	slr5111	-1.4417		unknown protein	unknown
1263	8.72949	-0.527196	0.356381	1.47931	0.139058	NA	slr0856	-1.44113		putative transposase [ISY100l: 1346125 - 1347070]	other
1963	107.133	-0.525542	0.190978	2.75185	0.00592605	0.0407669	sll1520	-1.43947	recN	DNA repair protein RecN	DNA replication, etc.
307	3225.69	-0.52535	0.259178	2.02698	0.042664	0.163401	sll0939	-1.43928		hypothetical protein	hypothetical
877	84.5913	-0.524995	0.198109	2.65003	0.00804853	0.0502152	slr1828	-1.43893	petF, fdx	ferredoxin, petF-like protein	photosynthesis/respiration
1211	1657.65	-0.524897	0.251236	2.08926	0.0366847	0.147212	slr1816	-1.43883		hypothetical protein	hypothetical
1877	129.227	-0.524759	0.158753	3.30551	0.00094804	0.0105581	slr1692	-1.43869		hypothetical protein	hypothetical
287	1166.19	-0.522749	0.168826	3.09638	0.00195899	0.0186906	slr1302	-1.43669	cupB	protein involved in constitutive low affinity CO2 uptake	other
1644	8.45602	-0.520149	0.391442	1.3288	0.183913	NA	ssl2471	-1.4341		hypothetical protein	hypothetical
1242	1082.95	-0.520003	0.38194	1.36148	0.173363	0.418589	sll1620	-1.43396		hypothetical protein	hypothetical
2780	2653.63	-0.519797	0.185089	2.80836	0.00497943	0.0364554	sll0094	-1.43375	hik37	two-component sensor histidine kinase	regulatory
3175	6.01454	-0.51966	0.39819	1.30505	0.191874	NA		-1.43362
354	1160.5	-0.51906	0.15427	3.36462	0.000766504	0.00891386	slr1067	-1.43302	galE	UDP-glucose 4-epimerase	energy metabolism
385	571.211	-0.518912	0.103289	5.02388	5.0638e-07	1.90254e-05	sll1019	-1.43287	gloB	hydroxyacylglutathione hydrolase	energy metabolism
3509	288.293	-0.516193	0.135914	3.79793	0.00014591	0.00231676	sll5069	-1.43018		unknown protein	unknown
2596	196.393	-0.515171	0.176942	2.91152	0.00359675	0.0292097	slr0917	-1.42916	bioF	7-keto-8-aminopelargonic acid synthetase	biosynthesis of cofactors, prosthetic groups, and carriers
1967	245.544	-0.512782	0.201729	2.54194	0.0110239	0.0638807	ssr0756	-1.4268		hypothetical protein	hypothetical
1790	138.221	-0.510125	0.16683	3.05776	0.00222996	0.0201167	sll1441	-1.42417	desB	acyl-lipid desaturase (omega-3)	lipid metabolism
3332	5517.82	-0.510124	0.275816	1.8495	0.064385	0.216357	ssr7036	-1.42417		unknown protein	unknown
3432	41.0093	-0.509929	0.234277	2.1766	0.0295102	0.129187	sll8033	-1.42398		unknown protein	unknown
400	3.28806	-0.50969	0.380491	1.33956	0.180389	NA	sll0651	-1.42374		putative transposase [ISY100j: 421739 - 422684]	other
1777	3111.72	-0.508927	0.29065	1.751	0.079946	0.248713	slr1285	-1.42299	hik34	two-component sensor histidine kinase	regulatory
1849	446.266	-0.508782	0.226354	2.24772	0.0245939	0.112944	slr1677	-1.42285		hypothetical protein	hypothetical
427	248.471	-0.507878	0.256738	1.97819	0.0479068	0.176883	slr1594	-1.42196		two-component response regulator PatA subfamily	regulatory
3544	21.2952	-0.507138	0.295543	1.71595	0.0861714	0.26142	slr5105	-1.42123		plasmid partitioning protein, ParA family	other
2108	208.774	-0.506287	0.132447	3.82257	0.00013207	0.00216052	slr1940	-1.42039		periplasmic protein, function unknown	hypothetical
2584	7.37739	-0.503637	0.396561	1.27001	0.204081	NA	ssr1527	-1.41778		probable molybdopterin [MPT] converting factor, subunit 1	biosynthesis of cofactors, prosthetic groups, and carriers
742	77.1027	-0.502573	0.363604	1.3822	0.166911	0.409642	sll1078	-1.41674	hypA2	putative hydrogenase expression/formation protein HypA	other
2540	3208.89	-0.502259	0.124492	4.03445	5.47299e-05	0.0011497	slr0193	-1.41643	rbp3	RNA-binding protein	RNA/translation
922	1593.34	-0.501782	0.205554	2.44112	0.0146416	0.0788343	slr1546	-1.41596		hypothetical protein	hypothetical
306	9665.9	-0.501109	0.264888	1.89177	0.0585211	0.202309	slr0967	-1.4153		hypothetical protein	hypothetical
1407	204.723	-0.500134	0.19334	2.58682	0.00968671	0.0579182	ssl0467	-1.41435		unknown protein	unknown
1373	28.2586	-0.498602	0.274325	1.81756	0.0691317	0.224892		-1.41284
2641	1320.41	-0.498496	0.141289	3.5282	0.00041839	0.00534477	slr0827	-1.41274		alanine racemase	cell envelope
1401	153.497	-0.498021	0.16404	3.03597	0.00239764	0.0212922	slr1730	-1.41227	kdpC	potassium-transporting P-type ATPase C chain	transport/binding
3367	73.7893	-0.494896	0.241471	2.04951	0.0404125	0.156478	slr7071	-1.40922		hypothetical protein	hypothetical
428	118.465	-0.492759	0.155977	3.15917	0.00158217	0.0159101	slr1595	-1.40713	nhaS4	Na+/H+ antiporter	transport/binding
377	791.671	-0.491129	0.0930966	5.27548	1.32407e-07	5.87923e-06	sll1025	-1.40554		hypothetical protein	hypothetical
2259	962.295	-0.488518	0.127531	3.83059	0.000127835	0.00211144	sll0750	-1.403	hik8, sasA	two-component sensor histidine kinase, KaiC-interacting protein, involved in circadian rhythm	regulatory
1402	158.273	-0.487868	0.143311	3.40425	0.000663467	0.00790382	slr1731	-1.40237	kdpD	potassium-transporting P-type ATPase D chain	transport/binding
2921	846.994	-0.487311	0.196582	2.47892	0.0131782	0.0726712	sll0039	-1.40183	pixH, pisH	positive phototaxis protein, two-component response regulator CheY subfamily	regulatory
1306	69.0606	-0.483526	0.234192	2.06466	0.0389552	0.153601	slr1250	-1.39816		phosphate transport ATP-binding protein PstB homolog	transport/binding
3408	212.006	-0.482954	0.243049	1.98707	0.046915	0.174921	sll8009	-1.3976		type I restriction-modification system, M subunit	DNA replication, etc.
3541	50.8264	-0.482883	0.250117	1.93062	0.0535295	0.191641	slr5102	-1.39753		hypothetical protein	hypothetical
426	524.345	-0.481687	0.153407	3.13994	0.00168985	0.0166982	slr1593	-1.39638		hypothetical protein	hypothetical
3516	759.489	-0.481389	0.12249	3.93004	8.493e-05	0.00154455	slr5077	-1.39609		hypothetical protein	hypothetical
761	99.1126	-0.480403	0.192994	2.48921	0.0128027	0.0710725	ssl3451	-1.39513		hypothetical protein	hypothetical
407	207.315	-0.479482	0.147851	3.24301	0.00118275	0.0126017	sll0644	-1.39424		probable esterase	other
617	23.1785	-0.47926	0.337853	1.41855	0.156031	0.391289	sll0984	-1.39403		hypothetical protein	hypothetical
1807	389.623	-0.478796	0.110641	4.32747	1.50834e-05	0.000393242	sll1103	-1.39358	gtrB	integral membrane protein (large) of a TRAP-type permease that mediates sodium-dependent glutamate transport	transport/binding
3304	90.327	-0.478491	0.210341	2.27484	0.0229157	0.107474	slr7005	-1.39329		integrase/recombinase	other
579	4306.53	-0.478262	0.192153	2.48897	0.0128114	0.0710725	slr1915	-1.39306		hypothetical protein	hypothetical
425	74.8258	-0.476701	0.21962	2.17057	0.0299639	0.130173	slr1592	-1.39156		probable pseudouridine synthase	RNA/translation
192	129.891	-0.47658	0.210539	2.26362	0.0235975	0.109769		-1.39144
1254	326.616	-0.473733	0.221677	2.13704	0.0325945	0.137411	slr0853	-1.3887		ribosomal-protein-alanine acetyltransferase	RNA/translation
887	331085	-0.473714	0.231544	2.04589	0.0407674	0.157496	slr1835	-1.38868	psaB	P700 apoprotein subunit Ib	photosynthesis/respiration
2301	265.092	-0.473489	0.148443	3.18971	0.00142416	0.0148001	sll0019	-1.38846		1-deoxy-d-xylulose 5-phosphate reductoisomerase	other
1493	154.665	-0.473098	0.257467	1.83751	0.0661345	0.219809	slr1513	-1.38809		periplasmic protein, function unknown	hypothetical
1627	19.8786	-0.471422	0.302163	1.56016	0.118723	NA	ST6803t18	-1.38647
2862	65.8306	-0.471022	0.253794	1.85592	0.0634648	0.215033	sll0775	-1.38609		unknown protein	unknown
3552	68.3293	-0.47102	0.298127	1.57993	0.114123	0.318518	slr5112	-1.38609		unknown protein	unknown
3561	90.9331	-0.47095	0.234749	2.00618	0.0448368	0.169576	sll5122	-1.38602		SOS mutagenesis and repair, UmuC protein homolog	DNA replication, etc.
3499	783.972	-0.466738	0.131969	3.53671	0.000405138	0.00522704	slr5058	-1.38198		hypothetical protein	hypothetical
1257	820.52	-0.465449	0.202239	2.30148	0.0213647	0.102305	sll0857	-1.38075		unknown protein	unknown
99	419.477	-0.464459	0.144302	3.21866	0.00128789	0.0135905	slr0730	-1.3798		hypothetical protein	hypothetical
1775	137.154	-0.464088	0.170869	2.71605	0.00660654	0.0439451	sll1170	-1.37945		unknown protein	unknown
638	66.832	-0.462379	0.247481	1.86834	0.0617143	0.210944	sll1297	-1.37781		probable dioxygenase, Rieske iron-sulfur component	other
1900	374.114	-0.461993	0.115501	3.9999	6.33702e-05	0.00128203	slr0948	-1.37744		hypothetical protein	hypothetical
1680	2381.1	-0.461799	0.181266	2.54763	0.0108457	0.0630638	slr1969	-1.37726	hik24	two-component sensor histidine kinase	regulatory
2729	370.813	-0.461162	0.149615	3.08232	0.00205394	0.0192395	slr0519	-1.37665		hypothetical protein	hypothetical
1048	32109.2	-0.461047	0.232988	1.97885	0.0478333	0.176883	sll1268	-1.37654		unknown protein	unknown
345	1061.12	-0.460443	0.117284	3.92589	8.64097e-05	0.00155492	slr1617	-1.37596		similar to UDP-glucose 4-epimerase	energy metabolism
3667	151.442	-0.460386	0.198327	2.32135	0.0202682	0.0981543	slr6104	-1.37591		hypothetical protein	hypothetical
1589	84.7884	-0.459013	0.19532	2.35006	0.0187704	0.0932792	slr0808	-1.3746		16S rRNA processing protein RimM homolog	RNA/translation
1930	111.32	-0.458887	0.168095	2.72992	0.00633496	0.0428048	slr1628	-1.37448		hypothetical protein	hypothetical
1197	120.532	-0.457731	0.190159	2.4071	0.0160799	0.0839347	sll1704	-1.37338		probable short chain dehydrogenase	other
1582	103.761	-0.457133	0.217705	2.09978	0.0357482	0.145158	sll1217	-1.37281		unknown protein	unknown
738	34.6242	-0.457123	0.263239	1.73653	0.0824699	0.254941	sll1082	-1.3728		ABC transport system ATP-binding protein	transport/binding
774	2032.13	-0.456027	0.147874	3.0839	0.00204306	0.0192395	sll1816	-1.37176	rps13	30S ribosomal protein S13	RNA/translation
3502	257.247	-0.455716	0.180902	2.51913	0.0117645	0.0669265	sll5061	-1.37146		hypothetical protein	hypothetical
92	74.317	-0.453243	0.19461	2.32898	0.0198602	0.0968646	slr0722	-1.36911		hypothetical protein	hypothetical
1430	1634.29	-0.452998	0.19147	2.3659	0.0179862	0.0904349	sll0242	-1.36888		unknown protein	unknown
1095	20.2934	-0.452348	0.287554	1.57309	0.115698	NA	sll1308	-1.36827		probable oxidoreductase	other
1864	5.5782	-0.452319	0.393146	1.15051	0.249934	NA	slr1684	-1.36824		putative transposase [ISY391b: 1970517 - 1970880, join 1972064 - 1973077]	other
741	112.826	-0.451796	0.253821	1.77998	0.0750795	0.237462	sll1079	-1.36774	hypB	putative hydrogenase expression/formation protein HypB	other
2088	4728.25	-0.451275	0.387437	1.16477	0.244112	0.507986	sll1863	-1.36725		unknown protein	unknown
2061	25.7347	-0.449831	0.273161	1.64676	0.0996073	0.288022	ssl0259	-1.36588		hypothetical protein	hypothetical
3134	180.228	-0.4491	0.153425	2.92717	0.00342064	0.0278456	sll1477	-1.36519		hypothetical protein	hypothetical
1495	439.463	-0.448315	0.121394	3.69305	0.000221579	0.00323133	sll1414	-1.36445		hypothetical protein	hypothetical
2463	815.362	-0.448181	0.181399	2.47069	0.0134855	0.0740784	sll0682	-1.36432		phosphate transport system permease protein PstA homolog	transport/binding
443	1104.76	-0.446014	0.233554	1.90968	0.0561745	0.197157	smr0005	-1.36227	psaM	photosystem I subunit XII	photosynthesis/respiration
575	99.7748	-0.445705	0.182024	2.44861	0.014341	0.0774593	slr1913	-1.36198		hypothetical protein	hypothetical
1841	404.392	-0.443742	0.128554	3.4518	0.000556858	0.00682401	sll1085	-1.36013	glpD	glycerol-3-phosphate dehydrogenase	lipid metabolism
714	189.408	-0.443314	0.24291	1.82502	0.0679987	0.222786	slr2024	-1.35972		two-component response regulator CheY subfamily	regulatory
315	435.2	-0.442944	0.181376	2.44213	0.0146009	0.0787389	ssl1784	-1.35938	rps15	30S ribosomal protein S15	RNA/translation
3157	57.8226	-0.442828	0.209457	2.11417	0.0345008	0.141547	sll0732	-1.35927		hypothetical protein	hypothetical
373	447.709	-0.440501	0.138572	3.17886	0.00147856	0.0152725	slr1083	-1.35708		hypothetical protein	hypothetical
2165	433.642	-0.440331	0.168855	2.60775	0.00911401	0.0556443	slr0172	-1.35692		hypothetical protein	hypothetical
1346	115.719	-0.439616	0.193898	2.26726	0.0233746	0.109028	slr1990	-1.35624		hypothetical protein	hypothetical
3417	186.287	-0.438479	0.170053	2.57849	0.00992343	0.058801	sll8017	-1.35517		unknown protein	unknown
3293	14.3841	-0.437614	0.362175	1.2083	0.226934	NA		-1.35436
3448	145.253	-0.436673	0.159561	2.73672	0.00620543	0.0420959	sll5002	-1.35348		unknown protein	unknown
3177	377.954	-0.436615	0.144791	3.01549	0.00256562	0.0225497	sll0721	-1.35343		unknown protein	unknown
2933	681.249	-0.436011	0.132004	3.303	0.000956561	0.0106185	slr0039	-1.35286		hypothetical protein	hypothetical
1030	195.357	-0.434385	0.165987	2.61698	0.00887113	0.0544531	sll1277	-1.35133	recF	RecF protein	DNA replication, etc.
3342	21.936	-0.431904	0.340485	1.2685	0.204621	0.45824	ssl7045	-1.34901		unknown protein	unknown
3133	202.026	-0.431419	0.192044	2.24646	0.0246747	0.112944	sll1479	-1.34856		6-phosphogluconolactonase	energy metabolism
1464	197.874	-0.430999	0.188387	2.28785	0.0221465	0.104874	slr2099	-1.34817	hik40	two-component hybrid sensor and regulator	regulatory
1067	3.4878	-0.430609	0.403128	1.06817	0.285445	NA		-1.3478
3445	111.485	-0.430124	0.174347	2.46705	0.013623	0.0745234	sll8048	-1.34735		hypothetical protein	hypothetical
905	35.3518	-0.429567	0.24332	1.76545	0.077489	0.242837		-1.34683
462	68.5352	-0.428949	0.212021	2.02314	0.0430582	0.164487	sll1500	-1.34625		hypothetical protein	hypothetical
2357	47.7692	-0.428147	0.221269	1.93497	0.0529945	0.190914	sll0192	-1.3455		hypothetical protein	hypothetical
1194	108.611	-0.427516	0.202144	2.11491	0.0344377	0.141547	ssl3291	-1.34492		hypothetical protein	hypothetical
3209	779.377	-0.427293	0.236177	1.80921	0.0704183	0.226954		-1.34471
1556	1439.48	-0.426801	0.399458	1.06845	0.285318	0.554262	sll1236	-1.34425		unknown protein	unknown
655	341.083	-0.426544	0.162854	2.61919	0.0088139	0.0541991	sll1286	-1.34401		transcriptional regulator	regulatory
2391	222.224	-0.42589	0.153371	2.77686	0.00548866	0.038953	sll0070	-1.3434	purU	phosphoribosylglycinamide formyltransferase	nucleotide/nucleosides synthesis
3287	500.074	-0.425159	0.298073	1.42636	0.153764	0.388524	slr0601	-1.34272		unknown protein	unknown
1546	1139.23	-0.424686	0.194634	2.18197	0.0291119	0.127935	slr2131	-1.34228		RND multidrug efflux transporter	transport/binding
3670	71.5273	-0.424483	0.297403	1.4273	0.153494	0.388174	slr6107	-1.34209		hypothetical protein	hypothetical
499	91.26	-0.423493	0.225356	1.87922	0.0602142	0.207115	slr1763	-1.34117		probable methyltransferase	other
2922	4481.31	-0.422095	0.180818	2.33436	0.0195769	0.0960309	sll0038	-1.33987	pixG, pisG, taxP1, rer1	positive phototaxis protein, two-component response regulator PatA subfamily	regulatory
1836	407.957	-0.421952	0.12123	3.48058	0.000500334	0.00622052	sll1089	-1.33974		periplasmic protein, function unknown	unknown
3140	692.942	-0.421085	0.283464	1.4855	0.137413	0.360062	sll1472	-1.33893		unknown protein	unknown
1256	1173.7	-0.420565	0.182698	2.30197	0.021337	0.102305	sll0858	-1.33845		hypothetical protein	hypothetical
57	2135.62	-0.419786	0.189906	2.21049	0.0270711	0.120988	slr1119	-1.33773		hypothetical protein	hypothetical
140	2412.84	-0.419374	0.239895	1.74816	0.0804367	0.250012		-1.33735
2648	263.904	-0.417712	0.144284	2.89508	0.00379066	0.0300006	slr0833	-1.33581	dnaB	replicative DNA helicase [Contains: Ssp dnaB intein]	DNA replication, etc.
1808	53.8583	-0.416748	0.250158	1.66594	0.095726	0.280212	sll1102	-1.33492	gtrA	integral membrane protein (small) of a TRAP-type permease that mediates sodium-dependent glutamate transport GtrA	transport/binding
348	219.873	-0.415856	0.176235	2.35966	0.0182915	0.0918333		-1.33409
3187	423.263	-0.415278	0.144864	2.86667	0.00414814	0.0319425	slr1656	-1.33356	murG	UDP-N-acetylglucosamine--N-acetylmuramyl-(pentapeptide) pyrophosphoryl -undecaprenol N-acetylglucosamine transferase	cell envelope
2332	294.074	-0.414496	0.194144	2.135	0.0327611	0.137943	slr0216	-1.33283	cobP	bifunctional cobalamin biosynthesis protein CobP	biosynthesis of cofactors, prosthetic groups, and carriers
1262	36.9106	-0.413187	0.247139	1.67188	0.094548	0.278192		-1.33162
3139	535.497	-0.413045	0.261233	1.58114	0.113846	0.318267	sll1473	-1.33149		a part of phytochrome-like sensor histidine kinase gene (disrupted by insertion of IS)	hypothetical
316	103.707	-0.412916	0.171697	2.40491	0.0161764	0.0841815	sll0932	-1.33137		hypothetical protein	hypothetical
2251	450.563	-0.412387	0.172318	2.39317	0.0167036	0.0857504	slr0780	-1.33089		hypothetical protein	hypothetical
1005	128.117	-0.411583	0.220527	1.86636	0.0619906	0.211312	slr1441	-1.33014		hypothetical protein	hypothetical
450	15.9586	-0.411354	0.38428	1.07045	0.284416	NA	ssl2923	-1.32993	vapC	similar to virulence-associated protein VapC	cellular processes
1555	771.016	-0.411071	0.399688	1.02848	0.303724	0.572454	ssr2194	-1.32967		unknown protein	unknown
3503	73.3162	-0.410845	0.277252	1.48185	0.13838	0.361715	sll5062	-1.32946		unknown protein	unknown
3321	17.6564	-0.410682	0.317881	1.29194	0.196379	NA	sll7027	-1.32931		unknown protein	unknown
3152	274.242	-0.410232	0.343443	1.19447	0.232295	0.493887	slr0749	-1.3289	chlL	light-independent protochlorophyllide reductase iron protein subunit ChlL	biosynthesis of cofactors, prosthetic groups, and carriers
93	505.437	-0.409665	0.139718	2.93209	0.00336692	0.0275994	slr0723	-1.32838		hypothetical protein	hypothetical
551	71.8597	-0.40937	0.213517	1.91727	0.0552037	0.19478	slr2045	-1.32811		zinc transport system permease protein	transport/binding
1218	191.072	-0.408606	0.219774	1.85921	0.0629975	0.213891	sll1691	-1.3274		hypothetical protein	hypothetical
383	444.359	-0.408272	0.174482	2.33991	0.0192884	0.0951341	sll1020	-1.3271		probable glycosyltransferase	other
1171	134.144	-0.407579	0.197368	2.06507	0.0389164	0.153601	sll2014	-1.32646		sugar fermentation stimulation protein	regulatory
2700	346.471	-0.407043	0.224476	1.81331	0.0697842	0.225855	slr0096	-1.32597		low affinity sulfate transporter	transport/binding
3565	86.8423	-0.406136	0.233852	1.73673	0.0824356	0.254941	slr5126	-1.32513		unknown protein	unknown
3535	61.3001	-0.405679	0.206092	1.96844	0.0490177	0.180012	ssl5095	-1.32471		hypothetical protein	hypothetical
1258	2439.45	-0.402984	0.234184	1.7208	0.085287	0.259816	sll0856	-1.32224	sigH	RNA polymerase ECF-type (group 3) sigma-E factor	RNA/RNA/translation
3512	168.133	-0.402657	0.145713	2.76335	0.00572122	0.0403316	slr5073	-1.32194		unknown protein	unknown
3574	94.1424	-0.402069	0.394264	1.0198	0.307824	0.57511	ssr6003	-1.3214		unknown protein	unknown
3120	183.495	-0.401827	0.159333	2.52193	0.0116714	0.0666185	slr1573	-1.32118		hypothetical protein	hypothetical
3313	20.1501	-0.401576	0.329674	1.2181	0.223186	NA	slr7014	-1.32095		unknown protein	unknown
559	253.255	-0.401011	0.209883	1.91064	0.0560504	0.196954	sll1934	-1.32043		hypothetical protein	hypothetical
3465	19.6275	-0.399918	0.286895	1.39395	0.163331	NA	ssr5020	-1.31943		hypothetical protein	hypothetical
659	383.64	-0.399376	0.194404	2.05436	0.0399407	0.15571	slr1398	-1.31894		unknown protein	unknown
308	190.873	-0.398895	0.235089	1.69679	0.0897371	0.268661	sll0938	-1.3185		aspartate transaminase	energy metabolism
2460	153.846	-0.398159	0.152896	2.60412	0.00921109	0.0559373	sll0685	-1.31783		hypothetical protein	hypothetical
2795	14.6849	-0.397249	0.323746	1.22704	0.219807	NA		-1.31699
3474	262.876	-0.396779	0.265729	1.49317	0.135393	0.356632	sll5030	-1.31657		hypothetical protein	hypothetical
169	335.494	-0.396367	0.161123	2.46004	0.0138923	0.0756334	slr1414	-1.31619	hik11	two-component sensor histidine kinase	regulatory
185	57.8497	-0.396009	0.20062	1.97392	0.0483906	0.178092	slr1099	-1.31586	ubiX	3-octaprenyl-4-hydroxybenzoate carboxy-lyase	biosynthesis of cofactors, prosthetic groups, and carriers
1082	293.972	-0.395854	0.170363	2.32358	0.0201478	0.0978487	slr0891	-1.31572		N-acetylmuramoyl-L-alanine amidase	cell envelope
3393	65.0047	-0.395035	0.320029	1.23437	0.217064	0.474818	slr7099	-1.31497		unknown protein	unknown
2949	127.408	-0.394747	0.161034	2.45133	0.0142331	0.0771204	slr0529	-1.31471	ggtB	glucosylglycerol transport system substrate-binding protein	transport/binding
2870	1.27889	-0.3946	0.333412	1.18352	0.236604	NA	sll0677	-1.31458		putative transposase [ISY523h: 3093889 - 3094759]	other
3436	184.89	-0.394267	0.15197	2.59438	0.00947614	0.0570404		-1.31427
2194	1141.35	-0.393907	0.135898	2.89855	0.00374895	0.0298193	sll0154	-1.31395		hypothetical protein	hypothetical
2805	107.511	-0.393759	0.176748	2.2278	0.0258942	0.117106	slr0304	-1.31381		hypothetical protein	hypothetical
3179	72.5502	-0.393725	0.392695	1.00262	0.316044	0.580943	sll1552	-1.31378		unknown protein	unknown
3130	1206.63	-0.392896	0.244385	1.60769	0.107902	0.305396	sll1483	-1.31303		periplasmic protein, similar to transforming growth factor induced protein	hypothetical
3489	248.352	-0.392704	0.14698	2.67182	0.00754421	0.0478546	sll5048	-1.31285		probable glycosyltransferase	other
2293	38.4647	-0.392221	0.299369	1.31016	0.190141	0.440443	sll0310	-1.31241		hypothetical protein	hypothetical
2498	1045.22	-0.392079	0.134743	2.90983	0.00361621	0.0292981	slr0649	-1.31228	metS	methionyl-tRNA synthetase	RNA/translation
1782	535.453	-0.391824	0.155363	2.52198	0.0116695	0.0666185	sll1166	-1.31205		hypothetical protein	hypothetical
3672	146.412	-0.390147	0.228628	1.70647	0.0879205	0.265079	sll6109	-1.31053		putative integrase/recombinase	other
2873	4.47664	-0.389671	0.404045	0.964426	0.334832	NA	slr0703	-1.31009		putative transposase [ISY523i: 3096320 - 3097190]	other
1220	408.093	-0.389574	0.165448	2.35466	0.0185395	0.0924169	sll1689	-1.31001	sigE,rpoD2-V	group2 RNA polymerase sigma factor SigE	transcription
3508	50.88	-0.389501	0.228893	1.70168	0.0888162	0.267029		-1.30994
853	277.264	-0.388098	0.174023	2.23015	0.0257375	0.116552	slr2072	-1.30867	ilvA	L-threonine deaminase	amino acid biosynthesis
107	15.7155	-0.387982	0.347274	1.11722	0.2639	NA	ssl1326	-1.30856		unknown protein	unknown
3548	115.73	-0.387717	0.151522	2.55881	0.0105031	0.0615078	sll5109	-1.30832		unknown protein	unknown
875	335.157	-0.38686	0.176779	2.18839	0.0286412	0.126681	sll1738	-1.30754		hypothetical protein	hypothetical
2519	603.985	-0.386604	0.134106	2.88281	0.00394143	0.0308824	slr0420	-1.30731		hypothetical protein	hypothetical
3073	20.8733	-0.386276	0.341564	1.1309	0.258096	0.523387	ST6803r05	-1.30702			RNA/translation
1487	506.021	-0.386242	0.146948	2.62842	0.00857815	0.0530356	slr1508	-1.30698		probable glycosyltransferase	other
1282	42.0787	-0.385952	0.300254	1.28542	0.198645	0.451875	slr0868	-1.30672		unknown protein	unknown
9	428.459	-0.385532	0.17905	2.15321	0.0313022	0.134281	sll1209	-1.30634	lig	DNA ligase	DNA replication, etc.
1273	1048.53	-0.384804	0.116722	3.29677	0.000978033	0.0107868	sll0844	-1.30568		tRNA (5-methylaminomethyl-2-thiouridylate)-methyltransferase	RNA/translation
3397	33.4874	-0.384566	0.297571	1.29235	0.196237	0.447587	sll7103	-1.30547		exodeoxyribonuclease V, alpha chain	DNA replication, etc.
716	388.071	-0.383223	0.142649	2.68647	0.0072211	0.0465829	sll1917	-1.30425	hemN	coproporphyrinogen III oxidase, anaerobic (oxygen-independent)	biosynthesis of cofactors, prosthetic groups, and carriers
805	584.385	-0.383114	0.121029	3.16547	0.00154831	0.0157082	slr1901	-1.30415		ATP-binding protein of ABC transporter	transport/binding
55	804.94	-0.382874	0.263771	1.45154	0.146629	0.3774	slr1118	-1.30394		probable UDP-N-acetyl-D-mannosaminuronic acid transferase	cell envelope
543	409.319	-0.382589	0.136307	2.80682	0.00500333	0.0364742	slr2042	-1.30368		hypothetical protein	hypothetical
3550	936.502	-0.382115	0.221728	1.72335	0.0848254	0.258714		-1.30325
1268	483.659	-0.381839	0.198226	1.92628	0.0540689	0.19257	sll0847	-1.303		unknown protein	unknown
953	94.1007	-0.38171	0.163633	2.33273	0.0196625	0.0963126	slr1218	-1.30289	ycf39	hypothetical protein YCF39	hypothetical
1400	119.412	-0.381616	0.158072	2.41418	0.0157705	0.0830809	ssr2912	-1.3028		unknown protein	unknown
3334	149.834	-0.38152	0.179497	2.1255	0.0335452	0.139188	ssl7038	-1.30271		hypothetical protein	hypothetical
42	526.927	-0.381464	0.169463	2.25101	0.0243849	0.112433	sll1396	-1.30266		unknown protein	unknown
371	935.655	-0.381434	0.128855	2.96019	0.00307452	0.0257642	slr1081	-1.30264		hypothetical protein	hypothetical
1533	127.294	-0.381182	0.192116	1.98412	0.0472423	0.175567	slr2120	-1.30241		hypothetical protein	hypothetical
1816	69.4389	-0.381128	0.256609	1.48525	0.137478	0.360062	slr1160	-1.30236		periplasmic protein, function unknown	hypothetical
2619	238.338	-0.380496	0.175058	2.17354	0.0297393	0.129527	sll0546	-1.30179		probable translation initiation factor	RNA/translation
474	699.578	-0.379931	0.217839	1.74409	0.0811426	0.251748	slr1050	-1.30128		hypothetical protein	hypothetical
1431	1156.83	-0.37986	0.189147	2.00828	0.044614	0.168921	sll0241	-1.30122		unknown protein	unknown
2953	531.383	-0.379211	0.15164	2.50073	0.0123938	0.0695805	slr0533	-1.30063	hik10	two-component sensor histidine kinase	regulatory
1201	561.506	-0.376847	0.121154	3.11047	0.00186789	0.0180135	slr1808	-1.2985	hemA	transfer RNA-Gln reductase	RNA/translation
422	604.113	-0.376029	0.133164	2.8238	0.00474573	0.03535	slr0695	-1.29777		hypothetical protein	hypothetical
2853	48.7418	-0.375983	0.239277	1.57133	0.116107	0.321842	sll0784	-1.29772	merR	nitrilase	amino acid biosynthesis
1046	138.349	-0.375811	0.157679	2.38339	0.017154	0.0872759	slr1368	-1.29757	cobL	precorrin decarbocylase	biosynthesis of cofactors, prosthetic groups, and carriers
2534	335.401	-0.375476	0.149294	2.515	0.0119032	0.0676029	slr0426	-1.29727	folE	GTP cyclohydrolase I	biosynthesis of cofactors, prosthetic groups, and carriers
408	306.416	-0.375271	0.132104	2.84073	0.00450104	0.0338334	slr0686	-1.29708		hypothetical protein	hypothetical
2932	443.563	-0.375244	0.120036	3.12609	0.00177147	0.0173047	slr0038	-1.29706		hypothetical protein	hypothetical
1897	63.7748	-0.374524	0.230833	1.62249	0.104698	0.298361	slr0945	-1.29641		arsenical resistance protein ArsH homolog	other
473	274.155	-0.3744	0.27473	1.36279	0.172948	0.418478	ssr1736	-1.2963	rpl32	50S ribosomal protein L32	RNA/translation
618	159.949	-0.372707	0.190421	1.95728	0.0503147	0.183592	slr1037	-1.29478		two-component response regulator CheY subfamily	regulatory
3511	174.572	-0.372642	0.174116	2.14019	0.0323394	0.136793		-1.29472
715	1093.56	-0.372144	0.138769	2.68175	0.00732376	0.0468036	slr2025	-1.29427		hypothetical protein	hypothetical
2225	95.2846	-0.37206	0.188208	1.97685	0.0480584	0.177251	slr0386	-1.2942		unknown protein	unknown
1253	1393.64	-0.371801	0.175917	2.11351	0.0345575	0.141547	slr0852	-1.29397		hypothetical protein	hypothetical
439	54.6739	-0.371351	0.280129	1.32564	0.184958	0.434808	sll1510	-1.29356		unknown protein	unknown
3269	42.8134	-0.371188	0.257481	1.44161	0.149411	0.381706	sll0575	-1.29342		probable lipopolysaccharide ABC transporter ATP binding subunit	transport/binding
417	853.288	-0.370543	0.100765	3.67731	0.000235709	0.00339792	sll0638	-1.29284		periplasmic protein, function unknown	hypothetical
2885	1.14765	-0.36898	0.327646	1.12616	0.2601	NA		-1.29144
2833	844.777	-0.367521	0.321312	1.14381	0.252701	0.517046	sll0798	-1.29013	nrsS,rppB,hik30	Ni(II)-sensor and/or redox sensor, two-component sensor histidine kinase	regulatory
1976	166.6	-0.367317	0.162684	2.25786	0.0239543	0.110825	slr0444	-1.28995	aroA	3-phosphoshikimate 1-carboxyvinyltransferase	amino acid biosynthesis
19	16.9144	-0.366567	0.331775	1.10486	0.269219	NA	sll1202	-1.28928		iron(III) dicitrate-binding protein of ABC transporter, FecB homolog	transport/binding
2541	373.671	-0.366282	0.192761	1.90018	0.0574089	0.19982	slr0194	-1.28903	rpiA	ribose 5-phosphate isomerase	energy metabolism
640	2351.76	-0.366148	0.17048	2.14775	0.0317335	0.135452	sll1296	-1.28891	hik39	two-component hybrid sensor and regulator	regulatory
165	1213.62	-0.365262	0.259837	1.40574	0.159802	0.397934	ssl2615	-1.28812	atpH	ATP synthase C chain of CF(0)	photosynthesis/respiration
3346	247.023	-0.364891	0.286045	1.27565	0.202081	0.455751	slr7049	-1.28778		resolvase	other
323	710.91	-0.364809	0.154659	2.35879	0.0183344	0.0918905	slr0974	-1.28771	x	initiation factor IF-3	RNA/translation
2443	148.891	-0.364803	0.142314	2.56337	0.0103663	0.0610021	slr0488	-1.28771		virulence factor MviN homolog.	cellular processes
1320	944.07	-0.364792	0.232661	1.56791	0.116902	0.32259	slr1259	-1.2877		hypothetical protein	hypothetical
1721	1397.27	-0.36443	0.1154	3.15798	0.00158866	0.0159285	sll1387	-1.28737	pppA	serine/threonine protein phosphatase PppA	regulatory
1667	157.084	-0.364154	0.181117	2.0106	0.0443675	0.16836	sll1897	-1.28713		hypothetical protein	hypothetical
2869	6.83506	-0.36299	0.373066	0.972991	0.330558	NA	sll0678	-1.28609		hypothetical protein	hypothetical
3237	44.0449	-0.362749	0.319373	1.13582	0.256034	0.52044	slr0462	-1.28587		putative transposase [ISY352g: 3511668 - 3512290, join 3513238 - 3514051]	other
722	88.9646	-0.361844	0.195634	1.8496	0.0643712	0.216357	sll1912	-1.28507		hypothetical protein	hypothetical
1473	62.9817	-0.36183	0.202556	1.78632	0.074047	0.235285	sll1429	-1.28505		unknown protein	unknown
1805	932.048	-0.361412	0.163332	2.21275	0.0269147	0.120605	ssl2162	-1.28468		unknown protein	unknown
3527	1293.6	-0.360662	0.298138	1.20971	0.226389	0.487727	slr5087	-1.28402		hypothetical protein	hypothetical
430	164.925	-0.360017	0.236186	1.5243	0.127435	0.34253	slr1596	-1.28344	pxcA	a protein in the cytoplasmic membrane involved in light-induced proton extrusion.	transport/binding
3229	576.199	-0.359956	0.134409	2.67806	0.00740511	0.0470596	slr0455	-1.28339		hypothetical protein	hypothetical
763	2306.25	-0.359625	0.126032	2.85345	0.00432473	0.0330789	sll1825	-1.28309		hypothetical protein	hypothetical
3141	4666.93	-0.359308	0.259596	1.3841	0.166327	0.409117	sll1471	-1.28281	cpcG2	phycobilisome rod-core linker polypeptide	photosynthesis/respiration
369	317.444	-0.358454	0.119609	2.99688	0.00272758	0.0232558		-1.28205
2294	108.367	-0.358335	0.16917	2.11819	0.034159	0.141277	sll0309	-1.28195		unknown protein	unknown
416	2781.28	-0.358314	0.208259	1.72052	0.0853387	0.259816	sll0639	-1.28193		hypothetical protein	hypothetical
340	1773.85	-0.358006	0.127217	2.81414	0.00489079	0.036038	slr1612	-1.28165		hypothetical protein	hypothetical
3461	32.1657	-0.357993	0.242909	1.47377	0.140543	0.365413	slr5016	-1.28164		unknown protein	unknown
838	27.4188	-0.357575	0.315563	1.13313	0.257158	0.522104	slr1210	-1.28127		unknown protein	unknown
2591	325.475	-0.357525	0.167931	2.129	0.0332542	0.138485	slr0909	-1.28123		unknown protein	unknown
925	719.009	-0.357476	0.151095	2.3659	0.0179865	0.0904349	sll1466	-1.28118		probable glycosyltransferase	other
378	298.751	-0.35668	0.105743	3.37309	0.000743289	0.00873301	ssl1972	-1.28048		hypothetical protein	hypothetical
668	129.524	-0.355816	0.165665	2.1478	0.0317298	0.135452	ssr2843	-1.27971		hypothetical protein	hypothetical
3245	53.2651	-0.355295	0.194701	1.82482	0.0680282	0.222786	sll1108	-1.27925		stationary-phase survival protein SurE homolog	other
2474	189.443	-0.355151	0.162587	2.18438	0.0289343	0.127491	sll0615	-1.27912		hypothetical protein	hypothetical
2592	247.486	-0.354411	0.18302	1.93646	0.0528117	0.190468	slr0912	-1.27846		unknown protein	unknown
1281	104.745	-0.354378	0.223211	1.58764	0.112368	0.314907	slr0867	-1.27843		unknown protein	unknown
3420	198.082	-0.353974	0.26219	1.35007	0.176994	0.42496	sll8020	-1.27808		hypothetical protein	hypothetical
576	387.81	-0.353254	0.185139	1.90805	0.056385	0.197355	slr1914	-1.27744		hypothetical protein	hypothetical
1042	487.103	-0.353087	0.136842	2.58025	0.00987297	0.0587055	sll1271	-1.27729		probable porin; major outer membrane protein	cell envelope
1450	56.537	-0.352067	0.262808	1.33964	0.180364	0.429286	sll1985	-1.27639		putative transposase [ISY352c: 1553414 - 1553903, join 1554854 - 1555790]	other
3238	5945.21	-0.351467	0.310996	1.13013	0.258421	0.523595	sll0430	-1.27586	htpG	HtpG, heat shock protein 90, molecular chaperone	cellular processes
2201	1226.5	-0.350738	0.199179	1.76092	0.0782527	0.244383	sml0001	-1.27521	psbI	photosystem II reaction center PsbI protein	photosynthesis/respiration
854	1236.72	-0.350523	0.255196	1.37354	0.169584	0.414071	slr2073	-1.27502	ycf50	hypothetical protein YCF50	hypothetical
1913	268.009	-0.34983	0.246957	1.41656	0.156611	0.392037	slr0955	-1.27441		probable tRNA/rRNA methyltransferase	RNA/translation
1628	934.876	-0.349322	0.138981	2.51346	0.0119554	0.0677867	slr1336	-1.27396		H+/Ca2+ exchanger	transport/binding
3435	951.642	-0.349295	0.134291	2.60103	0.00929445	0.0563184	slr8036	-1.27394		probable acetyltransferase	other
3165	105.713	-0.348939	0.224943	1.55123	0.120846	0.330011	slr0755	-1.27362		hypothetical protein	hypothetical
2964	126.633	-0.348751	0.169624	2.05602	0.0397807	0.155263	sll0503	-1.27346		hypothetical protein	hypothetical
3075	1699.44	-0.348613	0.088704	3.93007	8.49208e-05	0.00154455	slr0654	-1.27334		unknown protein	unknown
3491	87.1145	-0.346197	0.166485	2.07945	0.0375763	0.149561	sll5050	-1.27121		probable glycosyltransferase	other
3392	106.612	-0.345939	0.278183	1.24356	0.21366	0.47008	slr7098	-1.27098		unknown protein	unknown
2913	171.94	-0.345641	0.174248	1.98361	0.0472989	0.175586	slr0022	-1.27072		hypothetical protein	hypothetical
3043	66.0715	-0.345322	0.21069	1.639	0.101213	0.290795	sll1333	-1.27043		unknown protein	unknown
3415	87.7783	-0.344826	0.212414	1.62337	0.10451	0.298263	slr8016	-1.27		plasmid partitioning protein, ParB	other
3567	154.425	-0.344284	0.18889	1.82267	0.068353	0.223421	sll5128	-1.26952		unknown protein	unknown
773	1846.32	-0.343483	0.136836	2.51017	0.0120673	0.0681953	sll1817	-1.26882	rps11	30S ribosomal protein S11	RNA/translation
175	75.9572	-0.342686	0.220289	1.55562	0.119799	0.327936	sll1041	-1.26811	cysA	similar to sulfate transport ATP-binding protein CysA	transport/binding
1918	217.431	-0.342454	0.152678	2.24298	0.024898	0.113502	slr0960	-1.26791		unknown protein	unknown
10	373.933	-0.342192	0.150481	2.27399	0.0229667	0.107566	slr1315	-1.26768		hypothetical protein	hypothetical
330	370.529	-0.342173	0.152353	2.24591	0.0247096	0.112944	slr0977	-1.26766		ABC transporter, permease component	transport/binding
2304	586.758	-0.341994	0.178194	1.91922	0.0549565	0.194309	sll0016	-1.26751		probable membrane-bound lytic transglycosylase A	cell envelope
675	107458	-0.341859	0.254691	1.34225	0.179515	0.428006	sll1577	-1.26739	cpcB	phycocyanin beta subunit	photosynthesis/respiration
1903	70.1183	-0.341781	0.205543	1.66282	0.0963477	0.281309	slr0949	-1.26732	natD	Integral membrane protein of the ABC-type Nat permease for neutral amino acids NatD	transport/binding
2096	48.5098	-0.341162	0.253092	1.34798	0.177666	0.425934	sll1854	-1.26678		exodeoxyribonuclease III	DNA replication, etc.
3437	1683.2	-0.340853	0.160929	2.11803	0.0341725	0.141277	slr8038	-1.26651		WD-repeat protein	other
1884	16790.3	-0.340625	0.218717	1.55738	0.11938	0.327314	slr1004	-1.26631
2310	3242.97	-0.34048	0.201551	1.6893	0.091162	0.271501	slr0012	-1.26618	rbcS	ribulose bisphosphate carboxylase small subunit	photosynthesis/respiration
513	693.433	-0.33909	0.20878	1.62415	0.104343	0.298035	sml0005	-1.26496	psbK	photosystem II PsbK protein	photosynthesis/respiration
3412	79.4605	-0.338757	0.234524	1.44445	0.148614	0.38035	ssr8013	-1.26467		hypothetical protein	hypothetical
445	101.521	-0.338164	0.242997	1.39164	0.164031	0.404926	sll1508	-1.26415		UDP-3-0-acyl N-acetylglcosamine deacetylase	cell envelope
569	6327.48	-0.338157	0.16057	2.10597	0.0352067	0.143471	slr1908	-1.26414		probable porin; major outer membrane protein	cell envelope
3566	88.2189	-0.338144	0.24697	1.36917	0.170946	0.415693	slr5127	-1.26413		unknown protein	unknown
686	649.876	-0.337349	0.119364	2.82621	0.00471018	0.0352387	sll1572	-1.26343	dnaE	DNA polymerase III alpha subunit [Contains: Ssp dnaE intein]	DNA replication, etc.
3462	18.191	-0.337284	0.297586	1.1334	0.257047	NA	slr5017	-1.26338		hypothetical protein	hypothetical
2744	143.482	-0.337154	0.140408	2.40125	0.0163391	0.0846413	slr0616	-1.26326		unknown protein	unknown
1368	63.6762	-0.335535	0.199665	1.6805	0.0928609	0.27396	sll1611	-1.26185		unknown protein	unknown
2528	4.71438	-0.335441	0.404157	0.829977	0.406552	NA		-1.26176
168	1483.55	-0.335146	0.22218	1.50844	0.131441	0.349183	slr1413	-1.26151		hypothetical protein	hypothetical
2915	66.4864	-0.333176	0.210718	1.58114	0.113845	0.318267	slr0023	-1.25978		unknown protein	unknown
1891	214.788	-0.332971	0.163582	2.03551	0.0417999	0.161302	slr0940	-1.2596	crtQ-2	zeta-carotene desaturase	biosynthesis of cofactors, prosthetic groups, and carriers
1758	431.021	-0.331907	0.171569	1.93454	0.0530472	0.190914	slr1270	-1.25868		periplasmic protein, function unknown	hypothetical
3568	7.93869	-0.331816	0.404055	0.821216	0.411523	NA	ssl5129	-1.2586		hypothetical protein	hypothetical
3626	398.861	-0.33151	0.248893	1.33194	0.182881	0.431816	sll6059	-1.25833		putative integrase/recombinase	other
1252	229.249	-0.331365	0.132576	2.49944	0.0124391	0.0696011	slr0851	-1.2582	ndbA	type 2 NADH dehydrogenase	photosynthesis/respiration
2219	92.4368	-0.330247	0.224689	1.46979	0.141617	0.367699	slr0383	-1.25723		hypothetical protein	hypothetical
1596	173.378	-0.33013	0.195328	1.69013	0.091003	0.2715	sll0815	-1.25713		unknown protein	unknown
2464	1178.45	-0.329912	0.269335	1.22491	0.220609	0.479246	sll0681	-1.25694		phosphate transport system permease protein PstC homolog	transport/binding
2655	5302.28	-0.329378	0.135495	2.43093	0.0150603	0.0800794	slr0839	-1.25647	hemH, scpA	ferrochelatase	biosynthesis of cofactors, prosthetic groups, and carriers
413	396.451	-0.329054	0.121272	2.71335	0.00666066	0.044048	slr0688	-1.25619		hypothetical protein	hypothetical
420	201.885	-0.329004	0.159827	2.05851	0.0395414	0.154505	sll0634	-1.25615	btpA	photosystem I biogenesis protein BtpA	photosynthesis/respiration
1854	6.14393	-0.32837	0.398574	0.82386	0.410019	NA	ssr2802	-1.25559		hypothetical protein	hypothetical
1653	364.024	-0.328069	0.121121	2.70862	0.00675647	0.0444238	slr1351	-1.25533	murF	UDP-N-acetylmuramoylalanyl-D-glutamyl-2 6-diaminopimelate--D-alanyl-D-alanine ligase	cell envelope
1636	8.0776	-0.327506	0.380994	0.85961	0.390004	NA	sll1255	-1.25484		putative transposase [ISY203c: 1728942 - 1730115]	other
538	13.5013	-0.327307	0.374285	0.874486	0.381853	NA	slr2037	-1.25467		unknown protein	unknown
2040	10.7217	-0.327039	0.353283	0.925712	0.354595	NA		-1.25444
3549	940.763	-0.326988	0.150365	2.17463	0.0296575	0.129503	slr5110	-1.25439		unknown protein	unknown
2914	380.431	-0.326553	0.137911	2.36786	0.0178914	0.0902223	sll0045	-1.25401	spsA	sucrose phosphate synthase	energy metabolism
1768	173.305	-0.326497	0.150139	2.17463	0.029658	0.129503	slr1278	-1.25396	ycf62	hypothetical protein YCF62	hypothetical
1490	323.628	-0.326235	0.121563	2.68366	0.00728207	0.0466243	slr1511	-1.25374	fabH	3-oxoacyl-[acyl-carrier-protein] synthase III	lipid metabolism
2909	16.9147	-0.326205	0.321724	1.01393	0.310618	NA	sll0738	-1.25371		molybdate-binding periplasmic protein	transport/binding
3296	280.287	-0.326149	0.115471	2.8245	0.00473548	0.03535	slr0608	-1.25366	HisIE	histidine biosynthesis bifunctional protein HisIE	amino acid biosynthesis
635	571.914	-0.325503	0.162338	2.00509	0.0449529	0.169828	slr1384	-1.2531		hypothetical protein	hypothetical
884	553.212	-0.325254	0.301907	1.07733	0.281333	0.550114	sll1732	-1.25288	ndhF3	NADH dehydrogenase subunit 5 (involved in low CO2-inducible, high affinity CO2 uptake)	photosynthesis/respiration
1333	684.461	-0.324561	0.11787	2.75355	0.00589523	0.0406367	slr2060	-1.25228		hypothetical protein	hypothetical
2680	43.6535	-0.324545	0.243262	1.33413	0.18216	0.431006	sll0084	-1.25227		putative phosphatase	amino acid biosynthesis
2838	191.433	-0.322967	0.141339	2.28506	0.0223095	0.105209	slr0796	-1.2509	nrsD	nickel permease involved in nickel and cobalt tolerance	transport/binding
468	407.494	-0.322467	0.115795	2.7848	0.00535608	0.0383106	slr1045	-1.25047	ycf63	hypothetical protein YCF63	hypothetical
3611	403.825	-0.321663	0.288836	1.11365	0.265428	0.533195	slr6043	-1.24977		probable cation efflux system protein, czcA homolog	transport/binding
2882	96.5086	-0.321286	0.171871	1.86935	0.0615744	0.210734	sll0668	-1.24944		putative transposase [ISY352e: 2921301 - 2921595, join 3108631 - 3109754]	other
3324	74.4906	-0.321125	0.222797	1.44134	0.14949	0.381706	sll7029	-1.2493		hypothetical protein	hypothetical
3350	151.626	-0.321034	0.253911	1.26436	0.206102	0.459963	ssl7053	-1.24923		hypothetical protein	hypothetical
155	3420.79	-0.320973	0.121692	2.63759	0.00834966	0.0518104	sll0217	-1.24917	flv2	flavoprotein	other
494	534.782	-0.320836	0.103037	3.1138	0.00184696	0.0178888	slr1759	-1.24905	hik14	two-component hybrid sensor and regulator	regulatory
1142	85.1771	-0.320454	0.181896	1.76174	0.0781125	0.244343	ssl3379	-1.24872		hypothetical protein	hypothetical
3438	89.7683	-0.320401	0.231413	1.38454	0.166192	0.40908	sll8040	-1.24868		unknown protein	unknown
3263	4277.39	-0.320203	0.248642	1.28781	0.197814	0.450283	sll0578	-1.24851	purK	phosphoribosylaminoimidazole carboxylase ATPase subunit	nucleotide/nucleosides synthesis
2018	18.9385	-0.320061	0.369879	0.865313	0.386867	NA	slr0392	-1.24838		unknown protein	unknown
2685	264.423	-0.319759	0.145961	2.19072	0.0284721	0.126259	slr0080	-1.24812	rnhA	ribonuclease H	transcription
2459	131.656	-0.319523	0.161158	1.98267	0.0474038	0.175785	sll0686	-1.24792		probable cytochrome c-type biogenesis protein	other
3115	92.5646	-0.319404	0.190944	1.67276	0.0943744	0.277921	sll1489	-1.24782	cpmA	circadian phase modifier CpmA homolog	other
3510	1020.67	-0.319245	0.129511	2.465	0.0137011	0.074792	slr5071	-1.24768		unknown protein	unknown
3349	90.6403	-0.319235	0.287848	1.10904	0.267413	0.535609	slr7052	-1.24767		unknown protein	unknown
2390	90.8088	-0.31898	0.173101	1.84274	0.0653669	0.218039	sll0071	-1.24745		hypothetical protein	hypothetical
3353	52.7821	-0.318973	0.277072	1.15123	0.249638	0.513545	sll7056	-1.24744		unknown protein	unknown
461	219.617	-0.317227	0.153197	2.07071	0.0383859	0.152252	sll1501	-1.24593	cobB	cobyrinic acid a,c-diamide synthase	biosynthesis of cofactors, prosthetic groups, and carriers
3121	117.023	-0.316565	0.215392	1.46972	0.141638	0.367699	ssl2874	-1.24536		hypothetical protein	hypothetical
2516	136.379	-0.314245	0.148853	2.11111	0.0347628	0.142	ssr0693	-1.24336		unknown protein	unknown
2544	650.966	-0.314054	0.1411	2.22576	0.0260303	0.117256	slr0197	-1.2432	comA	competence protein	hypothetical
2266	13118.1	-0.313791	0.157209	1.99601	0.0459331	0.172388	slr0343	-1.24297	petD	cytochrome b6-f complex subunit 4	photosynthesis/respiration
2239	581.662	-0.31347	0.265793	1.17938	0.238249	0.500117	ssl1426	-1.24269	rpl35	50S ribosomal protein L35	RNA/translation
1125	756.093	-0.312842	0.157564	1.98549	0.0470904	0.175383		-1.24215
2786	88.4943	-0.312818	0.216518	1.44477	0.148523	0.38035	slr0116	-1.24213	pcyA	phycocyanobilin:ferredoxin oxidoreductase	other
1200	282.943	-0.312653	0.189731	1.64787	0.0993785	0.287945	slr1807	-1.24199		hypothetical protein	hypothetical
1804	2799.83	-0.312351	0.126172	2.47561	0.013301	0.0732307	slr1152	-1.24173		hypothetical protein	hypothetical
1180	632.42	-0.311736	0.110647	2.81739	0.00484158	0.0358298	slr2136	-1.2412		GcpE protein homolog	other
706	15931.9	-0.311663	0.168341	1.85138	0.0641143	0.216357	slr2015	-1.24114	pilA9	type 4 pilin-like protein, essential for motility	unknown
910	476.85	-0.311556	0.0971268	3.20773	0.00133788	0.0140313	slr1536	-1.24105	recQ	ATP-dependent DNA helicase RecQ	DNA replication, etc.
1723	338.979	-0.311508	0.105405	2.95535	0.00312313	0.0260439	slr1467	-1.241		precorrin isomerase	biosynthesis of cofactors, prosthetic groups, and carriers
1960	213.339	-0.310974	0.255737	1.21599	0.223988	0.483775	slr1649	-1.24054		hypothetical protein	hypothetical
1986	125.099	-0.310376	0.152729	2.0322	0.042133	0.162404	slr0446	-1.24003	dnaX	DNA polymerase III delta' subunit	DNA replication, etc.
653	516.385	-0.310217	0.0914589	3.39187	0.000694175	0.00818408	slr1394	-1.23989		hypothetical protein	hypothetical
997	995.213	-0.309805	0.119157	2.59997	0.00932326	0.0563184	slr1438	-1.23954		aldose epimerase	hypothetical
1513	83.7165	-0.309569	0.256976	1.20466	0.228334	0.490066	ssr3570	-1.23934		unknown protein	unknown
164	405.33	-0.309306	0.301797	1.02488	0.305419	0.573122	sll1323	-1.23911	atpG	ATP synthase subunit b' of CF(0)	photosynthesis/respiration
2166	269.423	-0.308946	0.17918	1.72422	0.0846683	0.258465	sll0177	-1.2388		hypothetical protein	hypothetical
532	367.878	-0.30855	0.313934	0.98285	0.325681	0.588836	smr0006	-1.23846	psbF	cytochrome b559 b subunit	photosynthesis/respiration
3143	22.5875	-0.308132	0.303743	1.01445	0.310369	0.57664	slr1585	-1.2381		putative transposase [ISY508c(partial copy): 3405449 - 3406337]	other
1169	640.129	-0.307444	0.170753	1.80052	0.071779	0.230002	slr2132	-1.23751		phosphotransacetylase	energy metabolism
2122	174.107	-0.307396	0.137706	2.23227	0.0255972	0.116379	slr0989	-1.23747		hypothetical protein	hypothetical
193	277.288	-0.305827	0.127277	2.40284	0.0162684	0.0844977	sll1037	-1.23613		unknown protein	unknown
2839	304.931	-0.305618	0.11262	2.7137	0.00665358	0.044048	sll0794	-1.23595	corR, coaR	cobalt-dependent transcriptional regulator	biosynthesis of cofactors, prosthetic groups, and carriers
1588	314.301	-0.30453	0.120286	2.53172	0.0113504	0.0652218	slr0807	-1.23502		probable o-sialoglycoprotein endopeptidase	RNA/translation
1784	453.179	-0.30407	0.155064	1.96093	0.0498873	0.182617	sll1446	-1.23462		hypothetical protein	hypothetical
886	223778	-0.303952	0.232305	1.30842	0.190732	0.440914	slr1834	-1.23452	psaA	P700 apoprotein subunit Ia	photosynthesis/respiration
2292	790.296	-0.303022	0.141467	2.142	0.0321934	0.136562	slr0358	-1.23373		unknown protein	unknown
174	43.8421	-0.302479	0.276636	1.09342	0.27421	0.542548	sll1318	-1.23326		hypothetical protein	hypothetical
3559	3798.68	-0.302369	0.138058	2.19017	0.0285122	0.126274	slr5119	-1.23317		hypothetical protein	hypothetical
2782	145.219	-0.302125	0.174933	1.72708	0.0841525	0.258042	slr0111	-1.23296		unknown protein	unknown
372	522.685	-0.302101	0.124628	2.42402	0.0153496	0.0812389	slr1082	-1.23294		unknown protein	unknown
976	642.504	-0.301583	0.166192	1.81466	0.0695757	0.225845	ssl2250	-1.2325		bacterioferritin-associated ferredoxin	other
511	715.261	-0.30136	0.122106	2.46803	0.0135861	0.0744404	slr1771	-1.23231		unknown protein	unknown
2699	445.943	-0.300888	0.295413	1.01853	0.308425	0.575288	slr0095	-1.2319		O-methyltransferase	other
444	227.721	-0.300828	0.199272	1.50963	0.131137	0.348645	slr1601	-1.23185		hypothetical protein	hypothetical
1606	151.775	-0.300586	0.188797	1.59211	0.111361	0.3131	sll0809	-1.23164		hypothetical protein	hypothetical
2491	111.529	-0.300526	0.220283	1.36427	0.172481	0.417953	slr0644	-1.23159		nitrogen regulation protein NifR3 homolog	amino acid biosynthesis
1952	214.803	-0.300177	0.138488	2.16753	0.0301944	0.131008	sll1524	-1.2313		hypothetical protein	hypothetical
584	614.637	-0.299557	0.109946	2.72459	0.00643813	0.0432455	sll1832	-1.23077		hypothetical protein	hypothetical
2277	6.67421	-0.299105	0.396351	0.754647	0.450461	NA	slr0350	-1.23038		putative transposase [ISY523e: 2441031 - 2441901]	other
1972	5174.33	-0.299088	0.277665	1.07715	0.281413	0.550114	sll0427	-1.23037	psbO	photosystem II manganese-stabilizing polypeptide	photosynthesis/respiration
2344	80.5235	-0.297924	0.217883	1.36736	0.171513	0.416776	slr0224	-1.22937		similar to sterol C5-desaturase	lipid metabolism
2013	2085.06	-0.29769	0.138834	2.14421	0.032016	0.135994	ssl0483	-1.22917		hypothetical protein	hypothetical
2896	325.818	-0.297416	0.129741	2.29238	0.0218835	0.104061	slr0713	-1.22894	tgt	tRNA-guanine transglycosylase	RNA/translation
166	2807.96	-0.297407	0.253598	1.17275	0.240895	0.503435	sll1322	-1.22893	atpI	ATP synthase A chain of CF(0)	photosynthesis/respiration
2243	535.673	-0.297218	0.139436	2.13157	0.0330418	0.138105	sll0764	-1.22877	urtD	urea transport system ATP-binding protein	transport/binding
2033	1615.21	-0.297142	0.147884	2.00929	0.0445063	0.1687	slr0402	-1.22871		hypothetical protein	hypothetical
3419	398.733	-0.297023	0.179875	1.65128	0.098682	0.286656	sll8019	-1.22861		hypothetical protein	hypothetical
3413	86.781	-0.29615	0.221792	1.33526	0.181791	0.430731	slr8014	-1.22786		hypothetical protein	hypothetical
1377	29.9753	-0.296045	0.256701	1.15327	0.248801	0.512935		-1.22777
1693	269.982	-0.295481	0.123366	2.39515	0.0166136	0.0856686	slr1975	-1.22729		N-acylglucosamine 2-epimerase	regulatory
3625	334.666	-0.295277	0.292687	1.00885	0.313048	0.578765	slr6058	-1.22712		hypothetical protein	hypothetical
3514	46.9287	-0.293972	0.264869	1.10988	0.267051	0.535198	sll5075	-1.22601		hypothetical protein	hypothetical
736	170.762	-0.293629	0.137988	2.12793	0.0333431	0.138686	slr1139	-1.22572	trxA	thioredoxin	biosynthesis of cofactors, prosthetic groups, and carriers
857	87.7992	-0.292877	0.177503	1.64998	0.0989469	0.287181	sll1965	-1.22508		hypothetical protein	hypothetical
3244	49.6746	-0.292529	0.267527	1.09345	0.274195	0.542548	sll1109	-1.22479		hypothetical protein	hypothetical
2164	168.412	-0.292351	0.233309	1.25306	0.210183	0.466028	slr0171	-1.22463	ycf37	photosystem I assembly related protein Ycf37	photosynthesis/respiration
1091	1036.69	-0.292346	0.122506	2.38637	0.0170154	0.0868293	ssl2595	-1.22463		hypothetical protein	hypothetical
1305	92.5302	-0.292128	0.19518	1.49671	0.134469	0.35525	slr1249	-1.22444		phosphate transport system permease protein PstA homolog	transport/binding
1041	106.645	-0.290477	0.174778	1.66198	0.0965169	0.281563		-1.22304
760	118.142	-0.290357	0.172547	1.68277	0.092419	0.27396	sll1068	-1.22294		unknown protein	unknown
1348	445.954	-0.290252	0.138799	2.09117	0.0365132	0.147212	slr1992	-1.22285	gpx2	glutathione peroxidase-like NADPH peroxidase	biosynthesis of cofactors, prosthetic groups, and carriers
1572	75.5261	-0.289716	0.233488	1.24082	0.214672	0.471956	ssl2420	-1.2224		unknown protein	unknown
1931	245.635	-0.289183	0.124153	2.32925	0.0198459	0.0968646	slr1629	-1.22195		ribosomal large subunit pseudouridine synthase D	RNA/translation
1132	22.3296	-0.288855	0.285179	1.01289	0.311112	0.577153	slr1871	-1.22167		transcriptional regulator	regulatory
2860	81.186	-0.288714	0.256815	1.12421	0.260924	0.527245	sll0777	-1.22155		putative carboxypeptidase	other
1523	19.7076	-0.288486	0.300741	0.959252	0.337432	NA	slr2111	-1.22136		unknown protein	unknown
132	59.2933	-0.287987	0.23136	1.24475	0.213223	0.469419		-1.22094
1728	286.831	-0.287535	0.15835	1.81582	0.0693984	0.225545	slr1472	-1.22055		hypothetical protein	hypothetical
327	7881.77	-0.28684	0.157808	1.81765	0.0691181	0.224892	sll0923	-1.21997		unknown protein	unknown
484	78.3456	-0.286743	0.187171	1.53199	0.125525	0.338731	sll1004	-1.21988		hypothetical protein	hypothetical
1128	222.281	-0.286456	0.181716	1.57639	0.114935	0.319168		-1.21964
485	261.464	-0.2862	0.156269	1.83145	0.0670327	0.220738	sll1003	-1.21942	hik13	two-component sensor histidine kinase	regulatory
3560	40.3168	-0.285752	0.328674	0.869408	0.384624	0.638674	ssr5121	-1.21905		hypothetical protein	hypothetical
2750	78.5926	-0.285016	0.217336	1.31141	0.189719	0.44036	ssr1041	-1.21842		hypothetical protein	hypothetical
3014	272.823	-0.284931	0.164367	1.73351	0.0830056	0.255903	sll0525	-1.21835		hypothetical protein	hypothetical
1987	3437.21	-0.284896	0.35923	0.793075	0.427734	0.674525	slr0447	-1.21832	urtA	periplasmic protein, ABC-type urea transport system substrate-binding protein	transport/binding
548	307.724	-0.284632	0.164712	1.72806	0.083978	0.257847	sll1937	-1.2181		ferric uptake regulation protein	regulatory
2569	260.979	-0.281962	0.170988	1.64902	0.0991436	0.287508	ssr0336	-1.21585		hypothetical protein	hypothetical
2461	779.6	-0.281842	0.242119	1.16406	0.244399	0.508075	sll0684	-1.21575		phosphate transport ATP-binding protein PstB homolog	transport/binding
2462	580.966	-0.280912	0.193868	1.44899	0.147341	0.378767	sll0683	-1.21496		phosphate transport ATP-binding protein PstB homolog	transport/binding
674	124183	-0.279809	0.241971	1.15638	0.247527	0.512383	sll1578	-1.21403	cpcA	phycocyanin alpha subunit	photosynthesis/respiration
2871	102.059	-0.279383	0.183513	1.52241	0.127906	0.343257	sll0676	-1.21368		hypothetical protein	hypothetical
1862	5.28223	-0.278793	0.402995	0.691803	0.489061	NA	sll1560	-1.21318		putative transposase [ISY203d: 1970882 - 1972055]	other
1939	161.185	-0.278693	0.146691	1.89987	0.0574504	0.19982		-1.2131
3493	373.156	-0.278384	0.133019	2.09281	0.036366	0.146968	sll5052	-1.21284		similar to exopolysaccharide export protein	other
594	218.818	-0.278202	0.163665	1.69983	0.0891632	0.267177	sll0996	-1.21268		hypothetical protein	hypothetical
2856	76.7482	-0.277941	0.241778	1.14957	0.250321	0.514023	sll0782	-1.21246		transcriptional regulator	regulatory
1152	95.952	-0.277488	0.219397	1.26478	0.20595	0.459963	slr1879	-1.21208	cobI	precorrin-2 methyltransferase	biosynthesis of cofactors, prosthetic groups, and carriers
3624	944.01	-0.277447	0.203424	1.36389	0.172603	0.417953	slr6057	-1.21205		hypothetical protein	hypothetical
1625	884.938	-0.27698	0.231474	1.19659	0.231466	0.49338	sll1261	-1.21166	tsf	elongation factor TS	RNA/translation
3446	38.5055	-0.276546	0.240454	1.1501	0.250103	0.514022		-1.21129
2171	360.048	-0.276505	0.138417	1.99762	0.0457574	0.171917	sll0174	-1.21126		hypothetical protein	hypothetical
1882	468.666	-0.27603	0.0918855	3.00406	0.00266404	0.0229485	sll0921	-1.21086	rre25, ssp1	two-component response regulator NarL subfamily	regulatory
73	84.4424	-0.275948	0.178176	1.54874	0.121445	0.331116	slr1123	-1.21079		guanylate kinase	nucleotide/nucleosides synthesis
1534	23.7346	-0.275735	0.302039	0.912912	0.361289	0.617623	slr2121	-1.21061		hypothetical protein	hypothetical
1872	622.443	-0.275519	0.0830248	3.31852	0.000904974	0.0102116	sll1555	-1.21043	hik42	two-component hybrid sensor and regulator	regulatory
1421	166.86	-0.275517	0.217519	1.26664	0.205285	0.459266	sll0244	-1.21043		UDP-glucose 4-epimerase	energy metabolism
2450	37.5689	-0.275113	0.272915	1.00806	0.313428	0.578765	slr0495	-1.21009		HetI protein homolog	cell envelope
3091	52.1827	-0.274243	0.27041	1.01418	0.310499	0.57664	ssr1114	-1.20936		hypothetical protein	hypothetical
441	464.137	-0.27421	0.13355	2.05324	0.0400496	0.155956	slr1599	-1.20933		hypothetical protein	hypothetical
3504	888.542	-0.273451	0.164191	1.66544	0.0958244	0.28026	sll5063	-1.2087		unknown protein	unknown
409	317.284	-0.273404	0.133337	2.05046	0.0403191	0.156294	sll0643	-1.20866	ureG	urease accessory protein G	intermediary metabolism
1399	630.047	-0.273073	0.133071	2.05208	0.0401616	0.156067	slr1729	-1.20838	kdpB	potassium-transporting P-type ATPase B chain	transport/binding
1620	218.092	-0.273003	0.152063	1.79533	0.0726012	0.232202	sll0802	-1.20832		hypothetical protein	hypothetical
412	418.518	-0.272938	0.146435	1.86388	0.0623379	0.212173	sll0640	-1.20827		probable sodium/sulfate symporter	transport/binding
3348	27.1303	-0.271982	0.343161	0.792579	0.428023	0.674525	ssl7051	-1.20747		unknown protein	unknown
2883	12.4682	-0.271795	0.36826	0.738052	0.460483	NA	sll0667	-1.20731		putative transposase [ISY352e: 2921301 - 2921595, join 3108631 - 3109754]	other
2288	1268.32	-0.2716	0.174329	1.55798	0.119239	0.32719	slr0355	-1.20715		hypothetical protein	hypothetical
713	131.643	-0.271596	0.160965	1.6873	0.0915462	0.272408	slr2023	-1.20714	fabD	malonyl coenzyme A-acyl carrier protein transacylase	lipid metabolism
504	41.4513	-0.270796	0.236166	1.14663	0.251534	0.515585	slr1767	-1.20647		hypothetical protein	hypothetical
349	390.524	-0.269759	0.146531	1.84097	0.0656255	0.218475	slr1062	-1.20561		unknown protein	unknown
3470	164.13	-0.26968	0.196769	1.37054	0.170518	0.415506	ssl5025	-1.20554		hypothetical protein	hypothetical
2034	1621.59	-0.269163	0.160059	1.68165	0.0926365	0.27396	ssl0707	-1.20511	glnB	nitrogen regulatory protein P-II	amino acid biosynthesis
3230	704.306	-0.268405	0.128948	2.08149	0.037389	0.148989	slr0456	-1.20448		unknown protein	unknown
1092	267.02	-0.267136	0.199937	1.3361	0.181516	0.430676	sll1315	-1.20342		unknown protein	unknown
3430	69.162	-0.266788	0.233192	1.14407	0.252594	0.517046	ndhK2	-1.20313
1154	166.744	-0.266734	0.177519	1.50257	0.13295	0.35237	sll1760	-1.20308	thrB	homoserine kinase	amino acid biosynthesis
1863	2.50677	-0.266005	0.387807	0.685921	0.492763	NA	slr1683	-1.20247		putative transposase [ISY391b: 1970517 - 1970880, join 1972064 - 1973077]	other
1044	7573.56	-0.265755	0.144804	1.83527	0.0664651	0.219985	ssl2501	-1.20227		unknown protein	unknown
960	238.551	-0.265654	0.12789	2.0772	0.037783	0.150209	slr1224	-1.20218		ATP-binding protein of sugar ABC transporter	transport/binding
1303	110.691	-0.265592	0.317769	0.835802	0.403267	0.655308	slr1247	-1.20213		phosphate-binding periplasmic protein precursor (PBP)	transport/binding
1737	7.98457	-0.265366	0.375838	0.706063	0.480149	NA	ST6803t21	-1.20194
2997	154.216	-0.264654	0.177691	1.48941	0.13638	0.358955	sll0895	-1.20135		CysQ protein homolog	transport/binding
423	1365.3	-0.264593	0.130544	2.02685	0.0426782	0.163401	slr1590	-1.2013		hypothetical protein	hypothetical
2041	167.082	-0.264317	0.15011	1.76082	0.0782684	0.244383	slr0406	-1.20107	pyrC	dihydroorotase	nucleotide/nucleosides synthesis
2823	102.742	-0.26412	0.187127	1.41145	0.158113	0.394301	slr0318	-1.2009		unknown protein	unknown
1462	290.187	-0.263975	0.241329	1.09384	0.274026	0.542548	slr2097	-1.20078	glbN	cyanoglobin	other
1178	1344.21	-0.263497	0.214219	1.23004	0.218683	0.477269	sll2008	-1.20039		processing protease	RNA/translation
2910	388.461	-0.262068	0.170224	1.53955	0.12367	0.335045	sll0737	-1.1992		hypothetical protein	hypothetical
3345	30.0429	-0.261904	0.298725	0.876742	0.380627	0.635121	ssl7048	-1.19906		hypothetical protein	hypothetical
3405	1328.07	-0.261736	0.190609	1.37316	0.169702	0.414071	sll8006	-1.19892		type I restriction-modification system, S subunit	DNA replication, etc.
2618	522.691	-0.261628	0.130743	2.00109	0.0453824	0.171072	sll0547	-1.19883		unknown protein	unknown
31	254.156	-0.260861	0.142801	1.82674	0.0677392	0.222265	slr1491	-1.19819		iron(III) dicitrate transport system substrate-binding protein	transport/binding
3507	22.6688	-0.260767	0.34548	0.754796	0.450371	0.693871	sll5067	-1.19812		hypothetical protein	hypothetical
2867	83.164	-0.260699	0.247818	1.05197	0.292811	0.562578	slr0701	-1.19806		transcriptional regulator	regulatory
1336	47.1626	-0.260542	0.228351	1.14097	0.253882	0.518842	ssl3692	-1.19793		hypothetical protein	hypothetical
341	1117.16	-0.260259	0.1041	2.50009	0.0124162	0.0695921	slr1613	-1.19769		hypothetical protein	hypothetical
3534	57.0287	-0.260241	0.205504	1.26635	0.205387	0.459266	sll5094	-1.19768		plasmid stabilization protein	other
806	263.784	-0.260206	0.14203	1.83205	0.0669441	0.220715	slr1902	-1.19765		putative transposase [ISY120a: 851653 - 852454]	other
1603	121.964	-0.260071	0.197015	1.32006	0.186816	0.436585	slr0815	-1.19754		hypothetical protein	hypothetical
469	52.134	-0.259909	0.209519	1.2405	0.214789	0.471956	slr1046	-1.1974		putative TatA protein	hypothetical
2637	734.838	-0.259897	0.301766	0.861255	0.389098	0.642195	sll0539	-1.19739		unknown protein	unknown
210	160.677	-0.259202	0.18028	1.43777	0.150498	0.382859	slr1773	-1.19682		unknown protein	unknown
671	5785.75	-0.257624	0.229428	1.1229	0.26148	0.528057	ssl3093	-1.19551	cpcD	phycobilisome small rod linker polypeptide	photosynthesis/respiration
2996	49.814	-0.257581	0.228957	1.12502	0.260581	0.526863	sll0896	-1.19547	ruvC	Holliday juction resolvase RuvC	DNA replication, etc.
2400	526.81	-0.257045	0.100791	2.55027	0.0107641	0.0626956	slr0054	-1.19503		diacylglycerol kinase	lipid metabolism
3142	785.351	-0.256979	0.225331	1.14045	0.254099	0.518885	slr1584	-1.19497		two-component transcription regulator OmpR subfamily	regulatory
2379	274.048	-0.256707	0.211062	1.21626	0.223886	0.483775	slr0438	-1.19475		hypothetical protein	hypothetical
2849	52.6618	-0.255838	0.278621	0.918229	0.358499	0.615934	ssl1464	-1.19403		unknown protein	unknown
1087	106.116	-0.255832	0.196379	1.30275	0.19266	0.441908	sll0860	-1.19402		hypothetical protein	hypothetical
237	362.088	-0.255755	0.123585	2.06947	0.0385024	0.152537	slr1790	-1.19396		hypothetical protein	hypothetical
3519	501.971	-0.255564	0.138348	1.84725	0.0647104	0.216501	sll5080	-1.1938		non-heme chloroperoxidase	biosynthesis of cofactors, prosthetic groups, and carriers
197	179.775	-0.25504	0.147874	1.72471	0.0845791	0.258465	slr1106	-1.19337		prohibitin	other
816	368.473	-0.254467	0.157828	1.61231	0.106895	0.303551	sll1121	-1.1929		hypothetical protein	hypothetical
2422	104.625	-0.254296	0.215676	1.17906	0.238373	0.500117	slr0069	-1.19275		unknown protein	unknown
1405	1426.46	-0.254194	0.217893	1.1666	0.243372	0.507061	sll0253	-1.19267		hypothetical protein	hypothetical
637	42.9726	-0.253949	0.235001	1.08063	0.279862	0.548585	ssr2318	-1.19247		unknown protein	unknown
2238	2268.67	-0.252762	0.233042	1.08462	0.27809	0.54706	sll0767	-1.19149	rpl20	50S ribosomal protein L20	RNA/translation
1724	83.7352	-0.252674	0.181736	1.39034	0.164427	0.40561	slr1468	-1.19141		hypothetical protein	hypothetical
1733	176.906	-0.252654	0.168803	1.49674	0.134461	0.35525	slr1474	-1.1914		hypothetical protein	hypothetical
2773	64.443	-0.252184	0.20094	1.25503	0.209469	0.465049	sll0099	-1.19101	cbiE, cbiT, cobL	precorrin-6y C5, 15-methyltransferase (decarboxylating)	biosynthesis of cofactors, prosthetic groups, and carriers
2110	326.397	-0.25066	0.17449	1.43653	0.150852	0.383182	sll1845	-1.18975		hypothetical protein	hypothetical
544	67.0973	-0.25029	0.20645	1.21235	0.225377	0.485853	sll1940	-1.18945		hypothetical protein	hypothetical
2312	91.8152	-0.249859	0.159577	1.56575	0.117406	0.323559	slr0014	-1.18909		Mg2+ transport ATPase	transport/binding
1966	569.894	-0.249044	0.203523	1.22367	0.221078	0.479916		-1.18842
531	771.058	-0.248805	0.266907	0.932177	0.351245	0.61146	ssr3451	-1.18822	psbE	cytochrome b559 alpha subunit	photosynthesis/respiration
1031	339.85	-0.248717	0.126899	1.95996	0.0500005	0.182836	sll1276	-1.18815		ATP-binding protein of ABC transporter	transport/binding
2714	1102.82	-0.248699	0.18604	1.33681	0.181286	0.430624	sll0481	-1.18813		unknown protein	unknown
2097	120.132	-0.248545	0.169339	1.46774	0.142174	0.368532	sll1853	-1.18801		unknown protein	unknown
2404	53.0237	-0.248293	0.23275	1.06678	0.28607	0.555093	sll0063a	-1.1878
3216	50.7895	-0.248215	0.236516	1.04946	0.293965	0.563063	sll0447	-1.18774		unknown protein	unknown
3096	41.6935	-0.24814	0.233506	1.06267	0.287931	0.557123	slr0668	-1.18767		unknown protein	unknown
173	34.19	-0.248093	0.271758	0.91292	0.361284	0.617623	sll1319	-1.18764		hypothetical protein	hypothetical
1773	29.4492	-0.247679	0.279758	0.885331	0.375978	0.63106	slr1282	-1.1873		putative transposase [ISY508b: 1877114 - 1878081]	other
163	264.225	-0.247404	0.311529	0.794163	0.427101	0.674525	sll1324	-1.18707	atpF	ATP synthase B chain (subunit I) of CF(0)	photosynthesis/respiration
1090	1216.74	-0.247304	0.20903	1.1831	0.236769	0.498537	ssl2598	-1.18699	psbH	photosystem II PsbH protein	photosynthesis/respiration
2558	1626.37	-0.247281	0.138068	1.79101	0.0732924	0.233349	sll0179	-1.18697	gltX	glutamyl-tRNA synthetase	RNA/translation
160	1640.4	-0.246115	0.224701	1.0953	0.273385	0.542176	sll1327	-1.18601	atpC	ATP synthase gamma chain	photosynthesis/respiration
634	249.001	-0.245952	0.142269	1.72878	0.083848	0.257847	ssr2317	-1.18588		unknown protein	unknown
737	249.898	-0.245735	0.121156	2.02825	0.042535	0.163356	slr1140	-1.1857		DegT/DnrJ/EryC1/StrS family protein	other
2820	347.633	-0.245716	0.183295	1.34055	0.180067	0.429023	slr0316	-1.18568		hypothetical protein	hypothetical
2603	64.9999	-0.245688	0.205657	1.19465	0.232223	0.493887		-1.18566
3058	570.288	-0.245687	0.119113	2.06263	0.0391474	0.153747	slr1461	-1.18566		hypothetical protein	hypothetical
3270	176.025	-0.245572	0.133206	1.84356	0.0652478	0.21792	sll0574	-1.18556		probable permease protein of lipopolysaccharide ABC transporter	transport/binding
3181	110.255	-0.24537	0.184481	1.33006	0.1835	0.432979	slr1652	-1.1854		hypothetical protein	hypothetical
2878	101.19	-0.245247	0.293947	0.834323	0.404099	0.655904	sll0670	-1.1853		hypothetical protein	hypothetical
2852	113.135	-0.244883	0.17288	1.41649	0.156631	0.392037	sll0785	-1.185		unknown protein	unknown
1895	93.2749	-0.244777	0.209898	1.16617	0.243546	0.507116	sll0914	-1.18491		unknown protein	unknown
2762	84.2263	-0.244688	0.280239	0.873138	0.382588	0.63653		-1.18484
3554	81.2705	-0.244338	0.168157	1.45303	0.146215	0.377005	ssl5114	-1.18455		unknown protein	unknown
2007	511.876	-0.24379	0.152392	1.59975	0.109654	0.30933	sll0260	-1.1841		hypothetical protein	hypothetical
2220	156.999	-0.24378	0.141806	1.71911	0.0855941	0.260361	slr0384	-1.18409	sqdX	sulfoquinovosyldiacylglycerol biosynthesis protein SqdX	lipid metabolism
729	378.946	-0.243532	0.205006	1.18793	0.234863	0.497334	slr1133	-1.18389	argH	L-argininosuccinate lyase	amino acid biosynthesis
2172	840.115	-0.243422	0.184238	1.32123	0.186423	0.435965	sll0173	-1.1838	vgb	virginiamycin B hydrolase, periplasmic protein	hypothetical
2267	32.3157	-0.243413	0.274349	0.88724	0.37495	0.629952	slr0344	-1.18379		probable glycosyltransferase	cell envelope
758	907.827	-0.24322	0.127769	1.9036	0.0569628	0.199137	sll1069	-1.18363		3-oxoacyl-[acyl-carrier-protein] synthase II	lipid metabolism
2089	5495.93	-0.24308	0.394174	0.616682	0.537444	0.754554	sll1862	-1.18352		unknown protein	unknown
3623	149.233	-0.242385	0.33739	0.718414	0.472502	0.708324	slr6056	-1.18295		probable transcriptional regulator	regulatory
381	2860.97	-0.242009	0.201851	1.19894	0.230549	0.492604	sll1022	-1.18264		hypothetical protein	hypothetical
3513	56.931	-0.241757	0.225992	1.06976	0.284728	0.553644	ssr5074	-1.18243		unknown protein	unknown
1547	50.5929	-0.241742	0.225608	1.07151	0.283939	0.553057		-1.18242
2375	448.43	-0.241093	0.118889	2.02789	0.042571	0.163356	sll0405	-1.18189		unknown protein	unknown
1050	1187.24	-0.240764	0.106552	2.25958	0.0238473	0.110576	sll1265	-1.18162		unknown protein	unknown
1635	53.0626	-0.240297	0.256102	0.938287	0.348097	0.609241		-1.18124
2998	204.844	-0.240281	0.187446	1.28187	0.199888	0.453219		-1.18122
1791	51.7493	-0.239944	0.249881	0.960233	0.336938	0.597704	sll1440	-1.18095	pdxH	pyridoxamine 5'-phosphate oxidase	biosynthesis of cofactors, prosthetic groups, and carriers
3416	40.2418	-0.239082	0.258935	0.923327	0.355837	0.614137		-1.18024
723	217.392	-0.239039	0.232168	1.0296	0.3032	0.572416	ssl3615	-1.18021		unknown protein	unknown
230	135.334	-0.238637	0.167196	1.42728	0.153498	0.388174	slr1787	-1.17988		thiamine-monophosphate kinase	biosynthesis of cofactors, prosthetic groups, and carriers
314	955.368	-0.238012	0.165443	1.43863	0.150254	0.382859	sll0933	-1.17937		hypothetical protein	hypothetical
1341	14470.9	-0.237983	0.313013	0.760297	0.447077	0.691029	slr2067	-1.17934	apcA	allophycocyanin alpha subunit	photosynthesis/respiration
7	102226	-0.237618	0.185633	1.28004	0.20053	0.453219	slr1311	-1.17904		photosystem II D1 protein	photosynthesis/respiration
96	68.9571	-0.237595	0.182369	1.30283	0.192634	0.441908	slr0727	-1.17903		unknown protein	unknown
1633	174.855	-0.237559	0.236234	1.00561	0.314604	0.579652	slr1339	-1.179		hypothetical protein	hypothetical
1302	1369.56	-0.237217	0.0769354	3.08333	0.00204699	0.0192395	sll1154	-1.17872		putative antibiotic efflux protein	other
841	187.066	-0.237094	0.165799	1.43001	0.152714	0.386762	slr1213	-1.17862		two-component response regulator AraC subfamily	regulatory
1174	5.9928	-0.236736	0.398378	0.594249	0.552346	NA		-1.17832
3492	298.79	-0.236642	0.15826	1.49527	0.134844	0.355733	slr5051	-1.17825		unknown protein	unknown
724	122.309	-0.236532	0.227387	1.04022	0.298239	0.566803	sll1911	-1.17816		hypothetical protein	hypothetical
3352	25.2159	-0.236274	0.309496	0.763418	0.445214	0.690356	sll7055	-1.17795		unknown protein	unknown
2668	7303.45	-0.236157	0.165731	1.42494	0.154176	0.388603	sll0821	-1.17785	cph2	phytochrome-like protein	hypothetical
2291	284.104	-0.235548	0.19495	1.20825	0.226952	0.488374	slr0357	-1.17735	hisS	histidyl-tRNA synthetase	RNA/translation
288	298.436	-0.23535	0.128158	1.8364	0.066299	0.219985	slr1303	-1.17719		hypothetical protein	hypothetical
3264	443.402	-0.234689	0.112169	2.09227	0.036414	0.146989	sll0577	-1.17665		hypothetical protein	hypothetical
3076	704.103	-0.234053	0.10813	2.16456	0.0304214	0.131408	slr0655	-1.17613		hypothetical protein	hypothetical
1961	235.419	-0.233854	0.171675	1.36218	0.17314	0.418589	sll1522	-1.17597		CDP-diacylglycerol--glycerol-3-phosphate 3-phosphatidyltransferase	lipid metabolism
847	167.013	-0.233852	0.138415	1.68951	0.0911226	0.271501	sll1971	-1.17597		probable hexosyltransferase	other
654	86.6934	-0.233746	0.164807	1.4183	0.156104	0.391289		-1.17588
3547	37.5301	-0.233569	0.237041	0.985351	0.324452	0.588176		-1.17574
3518	216.537	-0.232962	0.172208	1.35279	0.176122	0.423636	sll5079	-1.17525		probable short chain dehydrogenase	other
3351	176.495	-0.23285	0.173304	1.34359	0.179081	0.427568	slr7054	-1.17515		unknown protein	unknown
3466	107.749	-0.232741	0.227897	1.02126	0.307132	0.574646	slr5021	-1.17507		hypothetical protein	hypothetical
582	2859.97	-0.232679	0.124216	1.87318	0.0610431	0.209125	slr1918	-1.17501		hypothetical protein	hypothetical
54	483.045	-0.232356	0.147016	1.58048	0.113997	0.318428	sll1064	-1.17475		hypothetical protein	hypothetical
3178	8.91784	-0.231962	0.40369	0.574604	0.565559	NA	sll0720	-1.17443		RTX toxin activating protein homolog	cellular processes
1315	220.054	-0.231944	0.150812	1.53797	0.124055	0.335824	sll1147	-1.17442		glutathione S-transferase	biosynthesis of cofactors, prosthetic groups, and carriers
876	419.777	-0.231262	0.182098	1.26999	0.204089	0.458011	sll1737	-1.17386	ycf60	hypothetical protein YCF60	hypothetical
446	370.069	-0.23109	0.220956	1.04587	0.295623	0.565589	sll1507	-1.17372		salt-induced periplasmic protein	hypothetical
1794	5.69508	-0.230835	0.401315	0.575196	0.565159	NA		-1.17351
1813	1834.15	-0.23063	0.105607	2.18385	0.0289736	0.127491	sll1096	-1.17335	rps12	30S ribosomal protein S12	RNA/translation
1040	185.535	-0.230402	0.166663	1.38244	0.166835	0.409642	sll1272	-1.17316		unknown protein	unknown
2308	13206.5	-0.230315	0.227935	1.01044	0.312283	0.578697	slr0009	-1.17309	rbcL	ribulose bisphosphate carboxylase large subunit	photosynthesis/respiration
3371	374.127	-0.230251	0.173327	1.32842	0.184039	0.433653	sll7075	-1.17304		unknown protein	unknown
3425	116.81	-0.230242	0.180859	1.27305	0.203001	0.457078	slr8026	-1.17303		transcriptional regulatory protein MarR family	regulatory
3250	18.4348	-0.229992	0.31445	0.73141	0.464529	NA	slr1184	-1.17283		hypothetical protein	hypothetical
3001	198.714	-0.22989	0.191793	1.19864	0.23067	0.492604	sll0536	-1.17275		probable potassium channel protein	transport/binding
2688	7807.67	-0.229374	0.11379	2.01576	0.043825	0.166672	slr0083	-1.17233	crhR	RNA helicase Light	transcription
2715	661.778	-0.229284	0.176817	1.29673	0.194724	0.444874	sll0480	-1.17225		probable aminotransferase	other
1123	183.822	-0.228947	0.151515	1.51105	0.130775	0.348225	sll1776	-1.17198		deoxyribose-phosphate aldolase	nucleotide/nucleosides synthesis
2206	366.01	-0.228796	0.145152	1.57625	0.114968	0.319168	sll0337	-1.17186	phoR, hik7	phosphate sensor, two-component sensor histidine kinase	regulatory
986	10614.7	-0.228438	0.197644	1.15581	0.247759	0.512383	ssr2062	-1.17157		hypothetical protein	hypothetical
1535	128.676	-0.228272	0.140341	1.62656	0.103831	0.297071	slr2122	-1.17143		hypothetical protein	hypothetical
3467	71.6101	-0.228089	0.192522	1.18474	0.236121	0.498331	slr5022	-1.17128		probable aminotransferase	other
3284	521.539	-0.227837	0.124893	1.82425	0.0681146	0.222855	slr0598	-1.17108		hypothetical protein	hypothetical
2374	194.633	-0.227799	0.16593	1.37286	0.169794	0.414071	sll0406	-1.17105		unknown protein	unknown
277	192.882	-0.227643	0.155264	1.46617	0.142602	0.36908	sll1196	-1.17092		phosphofructokinase	energy metabolism
1163	80.8838	-0.22763	0.235374	0.967099	0.333494	0.59456	slr1884	-1.17091	trpS	tryptophanyl-tRNA synthetase	RNA/translation
2595	105186	-0.227518	0.0920998	2.47034	0.0134983	0.0740784	slr0915	-1.17082		putative endonuclease [encoded in trnfM-intron: 2791054 - 2791708]	DNA replication, etc.
332	668.345	-0.226496	0.151028	1.4997	0.133692	0.354061	slr0980	-1.16999		hypothetical protein	hypothetical
1955	462.301	-0.226328	0.148871	1.52029	0.128437	0.344142	slr1646	-1.16985	rnc	ribonuclease III	RNA/translation
3528	1711.45	-0.226214	0.330941	0.683547	0.494261	0.725994	slr5088	-1.16976		probable short-chain dehydrogenase	other
2872	3.36801	-0.226125	0.400067	0.565219	0.571925	NA	ssr1175	-1.16969		putative transposase [ISY100v: 3095975 - 3096319, join 3097194 - 3097362, join 3098314 - 3098743]	other
1148	376.751	-0.22546	0.156224	1.44319	0.148968	0.380944	sll1765	-1.16915		unknown protein	unknown
270	947.964	-0.22545	0.107289	2.10133	0.0356124	0.144779	sll1201	-1.16914		hypothetical protein	hypothetical
1528	31.5804	-0.225037	0.232265	0.968881	0.332604	0.593515	slr2116	-1.16881		probable glycosyltransferase	cell envelope
3457	31.9079	-0.224706	0.249113	0.902024	0.367044	0.6231	slr5012	-1.16854		hypothetical protein	hypothetical
804	671.956	-0.224534	0.10493	2.13984	0.0323679	0.136793	slr1900	-1.1684		hypothetical protein	hypothetical
2384	399.825	-0.224532	0.13648	1.64517	0.0999354	0.288281	sll0400	-1.1684		hypothetical protein	hypothetical
227	55.9565	-0.223816	0.212356	1.05397	0.291897	0.561935	sll1677	-1.16782		similar to spore maturation protein B	other
740	331.102	-0.223386	0.166412	1.34237	0.179477	0.428006	sll1080	-1.16747		ABC transport system substrate-binding protein	hypothetical
3628	6.53311	-0.223152	0.403277	0.553346	0.580027	NA	ssr6062	-1.16728		unknown protein	unknown
2257	291.932	-0.222541	0.120474	1.84722	0.0647159	0.216501		-1.16679
1241	1501.49	-0.222152	0.330036	0.673113	0.500875	0.729675	slr1738	-1.16647		transcription regulator Fur family	regulatory
3044	455.484	-0.221624	0.206791	1.07173	0.283842	0.553057	slr1431	-1.16605		hypothetical protein	hypothetical
319	4288.81	-0.220871	0.173941	1.2698	0.204156	0.458011	sll0928	-1.16544	apcD	allophycocyanin-B	photosynthesis/respiration
2252	374.869	-0.220462	0.142617	1.54583	0.122146	0.33197	sll0756	-1.16511		unknown protein	unknown
3315	62.8509	-0.220413	0.217754	1.01221	0.311438	0.577445	slr7016	-1.16507		hypothetical protein	hypothetical
269	1413.75	-0.219626	0.119532	1.83737	0.0661548	0.219809	slr1290	-1.16443		hypothetical protein	hypothetical
1944	135.853	-0.219202	0.285905	0.766695	0.443263	0.688693	sll1530	-1.16409		unknown protein	unknown
1096	135.791	-0.219051	0.182143	1.20263	0.229119	0.490825	slr1406	-1.16397		periplasmic protein, function unknown	hypothetical
1406	361.017	-0.218952	0.135981	1.61017	0.107361	0.304619	slr0260	-1.16389	cobO	cob(I)alamin adenosyltransferase	biosynthesis of cofactors, prosthetic groups, and carriers
1342	15533.4	-0.218724	0.319391	0.684815	0.493461	0.725937	slr1986	-1.1637	apcB	allophycocyanin beta subunit	photosynthesis/respiration
1307	120.458	-0.218436	0.211248	1.03403	0.301124	0.570214	slr1251	-1.16347		peptidyl-prolyl cis-trans isomerase	RNA/translation
2659	569.399	-0.21834	0.159881	1.36565	0.17205	0.417645	slr0842	-1.16339		hypothetical protein	hypothetical
301	64.6357	-0.217911	0.246051	0.885632	0.375816	0.63106	sll0943	-1.16305		unknown protein	unknown
3253	141.219	-0.217626	0.19011	1.14474	0.252318	0.516882	slr1186	-1.16282		hypothetical protein	hypothetical
1456	1606.85	-0.21741	0.169261	1.28446	0.19898	0.452336	ssl3769	-1.16264		unknown protein	unknown
672	61753.2	-0.216763	0.239242	0.90604	0.364914	0.621171	sll1580	-1.16212	cpcC1	phycobilisome rod linker polypeptide	photosynthesis/respiration
1221	7629.08	-0.216465	0.231002	0.93707	0.348723	0.609552	sll1688	-1.16188	thrC	threonine synthase	amino acid biosynthesis
958	304.456	-0.215566	0.215539	1.00012	0.31725	0.58206	sll1142	-1.16116		hypothetical protein	hypothetical
1962	1134.46	-0.215548	0.11413	1.88862	0.058943	0.203562	sll1521	-1.16114		flavoprotein	other
936	57.1612	-0.215231	0.203911	1.05551	0.29119	0.561387	sll1456	-1.16089		unknown protein	unknown
2309	4175.76	-0.215084	0.218129	0.986038	0.324115	0.587877	slr0011	-1.16077	rbcX	possible Rubisco chaperonin	hypothetical
3231	119.759	-0.214291	0.164097	1.30588	0.191592	0.441708	slr0457	-1.16013		tRNA pseudouridine synthase B	RNA/translation
1483	38.0949	-0.214138	0.218742	0.97895	0.327605	0.590019	ssl2781	-1.16001		hypothetical protein	hypothetical
577	188.276	-0.213986	0.173913	1.23042	0.218539	0.477269	sll1835	-1.15989		periplasmic protein, function unknown	hypothetical
3330	121.896	-0.21396	0.209081	1.02334	0.306149	0.573947	sll7034	-1.15987		hypothetical protein	hypothetical
2131	293.721	-0.213243	0.29436	0.724431	0.468801	0.706093	sll0944	-1.15929		hypothetical protein	hypothetical
2667	95.8605	-0.213083	0.199947	1.0657	0.286561	0.55573	slr0846	-1.15916		hypothetical protein	hypothetical
1426	1303.44	-0.212889	0.389857	0.546069	0.585019	0.786924	slr0271	-1.15901		unknown protein	unknown
1671	6294.7	-0.212687	0.249256	0.853286	0.393501	0.64623	slr1963	-1.15884		water-soluble carotenoid protein	hypothetical
1098	139.987	-0.212529	0.194173	1.09453	0.273721	0.542522	slr1409	-1.15872		periplasmic WD-repeat protein	other
1776	33.7992	-0.212454	0.260394	0.815897	0.414559	0.664811	sll1169	-1.15866		hypothetical protein	hypothetical
167	2894.74	-0.211863	0.178722	1.18544	0.235845	0.498057	sll1321	-1.15818		hypothetical protein	photosynthesis/respiration
1364	1713.51	-0.211364	0.123172	1.716	0.0861626	0.26142	sll1615	-1.15778		thiophen and furan oxidation protein	cellular processes
2671	169.588	-0.210793	0.153842	1.3702	0.170626	0.415506	slr0072	-1.15732	gidB	glucose inhibited division protein B	cellular processes
2402	452.575	-0.21062	0.148979	1.41376	0.157434	0.393214	slr0056	-1.15719	chlG	chlorophyll a synthase	biosynthesis of cofactors, prosthetic groups, and carriers
1398	795.723	-0.210572	0.113885	1.84899	0.0644597	0.216357	slr1728	-1.15715	kdpA	potassium-transporting P-type ATPase A chain	transport/binding
2014	429.866	-0.2104	0.123698	1.70092	0.0889577	0.267029	slr0292	-1.15701		hypothetical protein	hypothetical
1185	722.387	-0.210101	0.169844	1.23702	0.216079	0.473574	sml0007	-1.15677	psbY	photosystem II protein Y	photosynthesis/respiration
3189	153.317	-0.209731	0.17862	1.17417	0.240327	0.502862	slr1658	-1.15647		unknown protein	unknown
2919	4995.65	-0.209679	0.165835	1.26439	0.206091	0.459963	sll0041	-1.15643	pixJ1, pisJ1, taxD1	phytochrome-like photoreceptor protein for positive phototaxis; homologous to methyl-accepting chemotaxis protein	cellular processes
903	66.7149	-0.209552	0.270711	0.774079	0.438884	0.684555	sll1716	-1.15633		putative transposase [ISY523a: 967549 - 968419]	other
1155	142.405	-0.208798	0.157338	1.32706	0.184487	0.434409	slr1880	-1.15573		hypothetical protein	hypothetical
1260	291.375	-0.208669	0.123964	1.6833	0.0923171	0.27396	sll0854	-1.15562		hypothetical protein	hypothetical
2401	205.493	-0.207967	0.150499	1.38184	0.16702	0.409642	slr0055	-1.15506	trpG	anthranilate synthase component II	amino acid biosynthesis
2399	623.495	-0.207788	0.110848	1.87452	0.0608585	0.208911	slr0053	-1.15492		hypothetical protein	hypothetical
3469	121.923	-0.207786	0.204324	1.01694	0.309181	0.57607	slr5024	-1.15491		hypothetical protein	hypothetical
2319	1.92641	-0.207542	0.379693	0.546605	0.58465	NA	ST6803t30	-1.15472
3170	6.36474	-0.207311	0.38465	0.53896	0.589915	NA		-1.15453
1597	1383.75	-0.206719	0.107793	1.91774	0.0551441	0.19477	sll0814	-1.15406		hypothetical protein	hypothetical
1801	1134.32	-0.206689	0.116893	1.76818	0.0770303	0.241885	sll1432	-1.15404	hypB	putative hydrogenase expression/formation protein HypB	other
1188	168.021	-0.206274	0.158439	1.30192	0.192944	0.442142	slr2143	-1.1537		L-cysteine/cystine lyase	amino acid biosynthesis
3262	2206.66	-0.206078	0.251435	0.81961	0.412439	0.662343	slr0587	-1.15355		unknown protein	unknown
902	116.479	-0.204412	0.164888	1.2397	0.215085	0.47215	sll1717	-1.15222		unknown protein	unknown
162	385.176	-0.204258	0.220531	0.926211	0.354336	0.61316	sll1325	-1.15209	atpD	ATP synthase delta chain of CF(1)	photosynthesis/respiration
707	4167.91	-0.204243	0.226929	0.900033	0.368103	0.624587	slr2016	-1.15208	pilA10	type 4 pilin-like protein, essential for motility	unknown
2360	1896.28	-0.203579	0.165605	1.22931	0.218956	0.477269	sll0191	-1.15155		unknown protein	unknown
475	81.0712	-0.203555	0.217886	0.934229	0.350186	0.610691	slr1051	-1.15153		enoyl-[acyl-carrier-protein] reductase	lipid metabolism
578	80.7853	-0.203481	0.20966	0.970529	0.331783	0.592374	sll1834	-1.15147		hypothetical protein	hypothetical
1138	110.55	-0.2034	0.19533	1.04132	0.297729	0.566803	ssl3383	-1.15141		unknown protein	unknown
1932	6461.35	-0.203378	0.13287	1.53065	0.125856	0.339086	sll1535	-1.15139		putative sugar transferase	cell envelope
2546	412.359	-0.20333	0.209508	0.970511	0.331792	0.592374	slr0199	-1.15135		hypothetical protein	hypothetical
3013	501.727	-0.202345	0.222591	0.909044	0.363327	0.619558	slr0556	-1.15057		hypothetical protein	hypothetical
818	504.711	-0.202255	0.301238	0.671413	0.501958	0.730295	sll1119	-1.1505		hypothetical protein	hypothetical
2993	5028.6	-0.201596	0.125244	1.60963	0.107479	0.304703	sll0898	-1.14997		hypothetical protein	hypothetical
2090	69.1933	-0.200962	0.206746	0.972026	0.331038	0.592265	sll1861	-1.14946		putative transposase [ISY523o(partial copy): 2225804 - 2226597]	other
3251	89.9445	-0.200881	0.20641	0.973216	0.330446	0.591515		-1.1494
1239	82.8484	-0.200459	0.201187	0.99638	0.319066	0.583361	slr1737	-1.14906		hypothetical protein	hypothetical
616	200.725	-0.200297	0.135796	1.47498	0.140217	0.364842	sll0985	-1.14893		unknown protein	unknown
1024	218.61	-0.200105	0.204706	0.977521	0.328311	0.590787		-1.14878
3490	236.734	-0.199982	0.15619	1.28037	0.200414	0.453219	sll5049	-1.14868		similar to polysaccharide biosynthesis protein	other
1674	64.0267	-0.19988	0.252299	0.792235	0.428224	0.674525	slr1966	-1.1486		hypothetical protein	hypothetical
1234	284.24	-0.199434	0.112795	1.7681	0.0770439	0.241885	sll1625	-1.14825		succinate dehydrogenase iron- sulphur protein subunit	energy metabolism
2983	930.634	-0.199082	0.138238	1.44014	0.149828	0.382286	slr0925	-1.14797	ssb	single-stranded DNA-binding protein	DNA replication, etc.
3520	59.774	-0.199071	0.270157	0.736872	0.4612	0.701189	sll5081	-1.14796		hypothetical protein	hypothetical
404	282.21	-0.198764	0.156191	1.27257	0.203169	0.457078	sll0647	-1.14771		unknown protein	unknown
1177	683.188	-0.198745	0.151775	1.30947	0.190375	0.440643	sll2009	-1.1477		processing protease	RNA/translation
2449	679.963	-0.197204	0.100907	1.95432	0.0506637	0.184472	sll0455	-1.14647	thrA	homoserine dehydrogenase	amino acid biosynthesis
2689	1667.63	-0.197003	0.125613	1.56833	0.116805	0.322581	sll0080	-1.14631	argC	N-acetyl-gamma-glutamyl-phosphate reductase	amino acid biosynthesis
3288	786.726	-0.196976	0.142397	1.38329	0.166575	0.409433	slr0602	-1.14629		unknown protein	unknown
1885	778.972	-0.196127	0.195133	1.00509	0.314854	0.57969	slr0935	-1.14562		hypothetical protein	hypothetical
1599	37.6706	-0.19606	0.255159	0.768382	0.442261	0.687946	slr0812	-1.14557		hypothetical protein	hypothetical
2011	43.9539	-0.195468	0.272296	0.717851	0.472849	0.708324	slr0291	-1.1451		hypothetical protein	hypothetical
254	4.64227	-0.195466	0.405414	0.48214	0.629706	NA	ST6803t03	-1.14509
2760	281.657	-0.194822	0.132773	1.46733	0.142287	0.368544	slr0626	-1.14458		probable glycosyltransferase	other
2467	348.818	-0.194515	0.101073	1.92449	0.0542928	0.19296	slr0719	-1.14434		unknown protein	unknown
1245	8.5834	-0.194416	0.380451	0.511015	0.609341	NA	ST6803t13	-1.14426
1664	270.381	-0.194213	0.135071	1.43786	0.150473	0.382859	sll1899	-1.1441	ctaB	cytochrome c oxidase folding protein	photosynthesis/respiration
765	2481.97	-0.193887	0.129792	1.49383	0.13522	0.35645	sll1823	-1.14384	purA	adenylosuccinate synthetase	nucleotide/nucleosides synthesis
1266	23941.9	-0.193744	0.155394	1.2468	0.212472	0.468327	sll0849	-1.14373	psbD	photosystem II reaction center D2 protein	photosynthesis/respiration
2524	356.974	-0.193732	0.256968	0.753914	0.450901	0.693871	slr0423	-1.14372		hypothetical protein	hypothetical
2435	957.113	-0.193454	0.17519	1.10425	0.269483	0.538179	sml0002	-1.1435	psbX	photosystem II PsbX protein	photosynthesis/respiration
100	596.456	-0.193315	0.149129	1.29629	0.194876	0.444874	slr0731	-1.14339		hypothetical protein	hypothetical
1237	74.8226	-0.1927	0.17266	1.11606	0.264395	0.532059	sll1623	-1.1429		ABC transporter ATP-binding protein	transport/binding
1390	129.004	-0.19245	0.188079	1.02324	0.306194	0.573947		-1.1427
1746	158.609	-0.192289	0.19356	0.993432	0.320499	0.583797	sll1371	-1.14258	sycrp1	cAMP receptor protein, essential for motility	regulatory
1922	157.336	-0.192106	0.164366	1.16877	0.242498	0.505858	slr1622	-1.14243	ppa	soluble inorganic pyrophosphatase	intermediary metabolism
2844	109.14	-0.192016	0.382946	0.501418	0.616077	0.808276	sll0790	-1.14236	hik31	two-component sensor histidine kinase	regulatory
91	32.0499	-0.191672	0.270807	0.70778	0.479082	0.715275	sll0708	-1.14209		dimethyladenosine transferase	other
2482	373.122	-0.191556	0.129513	1.47905	0.139127	0.363389	slr0637	-1.14199		hypothetical protein	hypothetical
1778	393.029	-0.191239	0.237158	0.806375	0.420027	0.670371	sll1167	-1.14174		unknown protein	unknown
2929	178.541	-0.190904	0.131836	1.44805	0.147603	0.379156	sll0034	-1.14148		putative carboxypeptidase	other
2973	146.593	-0.19038	0.172941	1.10084	0.270967	0.540197	sll0497	-1.14106		hypothetical protein	hypothetical
1314	332.192	-0.189936	0.131497	1.44441	0.148625	0.38035	slr1255	-1.14071	pys, crtB	phytoene synthase	biosynthesis of cofactors, prosthetic groups, and carriers
2800	469.256	-0.189805	0.151991	1.24879	0.211742	0.467364	slr0299	-1.14061		hypothetical protein	hypothetical
3168	63.7842	-0.189459	0.22198	0.853497	0.393384	0.64623	sll0727	-1.14034		hypothetical protein	hypothetical
1240	4132.9	-0.188611	0.182197	1.0352	0.300576	0.569952	sll1621	-1.13967		AhpC/TSA family protein	other
2825	73.3333	-0.188526	0.250557	0.752427	0.451795	0.694553	ssl0511	-1.1396		hypothetical protein	hypothetical
2832	16.0309	-0.187667	0.332368	0.564636	0.572321	NA	slr0790	-1.13892		similar to ultraviolet light resistance protein B	DNA replication, etc.
2188	161.527	-0.187459	0.18931	0.990226	0.322064	0.585399	sll0160	-1.13876		hypothetical protein	hypothetical
2091	2.979	-0.187414	0.403545	0.464419	0.642348	NA	sll1860	-1.13872		putative transposase [ISY523d: 2226601 - 2227471]	other
685	1070.53	-0.187131	0.160775	1.16393	0.244452	0.508075	slr1708	-1.1385		probable peptidase	cell envelope
1598	464.475	-0.18702	0.0965774	1.93648	0.0528092	0.190468	sll0813	-1.13841	ctaC	cytochrome c oxidase subunit II	photosynthesis/respiration
2376	49.5921	-0.186835	0.196567	0.950493	0.341862	0.603218		-1.13826
557	26515.3	-0.186423	0.171301	1.08828	0.276473	0.544618	slr2051	-1.13794	cpcG1	phycobilisome rod-core linker polypeptide	photosynthesis/respiration
2012	5060.98	-0.185953	0.145772	1.27564	0.202082	0.455751	sll0258	-1.13757	psbV	cytochrome c550	photosynthesis/respiration
2083	254.779	-0.185716	0.243757	0.761889	0.446126	0.690356	slr1927	-1.13738		hypothetical protein	hypothetical
3005	2697.61	-0.185663	0.0963844	1.92627	0.0540705	0.19257	slr0549	-1.13734	asd	aspartate beta-semialdehyde dehydrogenese	amino acid biosynthesis
739	99.0623	-0.185566	0.177624	1.04471	0.296159	0.565589	sll1081	-1.13726		ABC transport system permease protein	transport/binding
2864	68.7559	-0.185104	0.186823	0.990795	0.321786	0.585205	slr0698	-1.1369		hypothetical protein	hypothetical
1100	448.51	-0.185077	0.160946	1.14994	0.25017	0.514022	sll1307	-1.13688		periplasmic protein, function unknown	hypothetical
1366	160.874	-0.185067	0.134581	1.37513	0.16909	0.413533	sll1613	-1.13687		unknown protein	unknown
285	46414.1	-0.184468	0.284425	0.648565	0.51662	0.741544	ssr2153	-1.1364		unknown protein	unknown
2417	45.0667	-0.184399	0.281455	0.655163	0.512363	0.737897	slr0065	-1.13634		hypothetical protein	hypothetical
3475	150.498	-0.184271	0.279703	0.658809	0.510019	0.736367	sll5032	-1.13624		hypothetical protein	hypothetical
892	471.011	-0.184141	0.399822	0.460558	0.645116	0.828569	sll1722	-1.13614		hypothetical protein	hypothetical
2523	1756.97	-0.183826	0.244209	0.752742	0.451605	0.694553	sll0376	-1.13589		unknown protein	unknown
1061	100.934	-0.183757	0.184051	0.998399	0.318086	0.582193	sll0873	-1.13584		carboxynorspermidine decarboxylase	other
1007	65.9549	-0.183657	0.237601	0.772962	0.439545	0.684898		-1.13576
3663	33876.9	-0.183498	0.21003	0.873675	0.382295	0.636352	slr6100	-1.13563		hypothetical protein	hypothetical
2278	284.024	-0.183418	0.172349	1.06423	0.287225	0.556556	slr0351	-1.13557		hypothetical protein	hypothetical
329	448.401	-0.182758	0.176502	1.03544	0.300462	0.569952	slr0976	-1.13505		hypothetical protein	hypothetical
1343	3779.18	-0.180967	0.321409	0.563042	0.573406	0.778233	ssr3383	-1.13364	apcC	phycobilisome small core linker polypeptide	photosynthesis/respiration
3116	469.487	-0.180511	0.106101	1.70131	0.0888843	0.267029	sll1488	-1.13328		hypothetical protein	hypothetical
2079	194.456	-0.180338	0.164648	1.0953	0.273387	0.542176	sll1865	-1.13315	prfB	peptide chain release factor 2	RNA/translation
1439	149.447	-0.180276	0.136076	1.32481	0.185233	0.434808	slr2081	-1.1331	tyrA	prephenate dehydrogenase	amino acid biosynthesis
1324	140.989	-0.180148	0.204412	0.881297	0.378157	0.63289	slr1263	-1.133		hypothetical protein	hypothetical
743	275.391	-0.180143	0.40267	0.44737	0.654608	0.834802	sll1077	-1.133	speB2	agmatinase	energy metabolism
1265	67460	-0.180043	0.165348	1.08887	0.276209	0.544618	sll0851	-1.13292	psbC	photosystem II CP43 protein	photosynthesis/respiration
1329	62.0722	-0.179604	0.211459	0.849355	0.395684	0.648327	sll1957	-1.13257		transcriptional regulator	regulatory
708	16194.4	-0.179578	0.209763	0.856102	0.391942	0.645495	slr2017	-1.13255	pilA11	type 4 pilin-like protein, essential for motility	unknown
1391	87.3572	-0.179501	0.202039	0.888448	0.3743	0.629952	sll1596	-1.13249	kaiB2	circadian clock protein KaiB homolog	other
1948	9091.1	-0.178848	0.290138	0.616425	0.537614	0.754554	slr1641	-1.13198	clpB1	ClpB protein	RNA/translation
1632	304.297	-0.17867	0.188855	0.94607	0.344113	0.60583	slr1338	-1.13184		hypothetical protein	hypothetical
899	111.814	-0.178428	0.182704	0.976597	0.328769	0.590989	slr1842	-1.13165	cysK	cysteine synthase	amino acid biosynthesis
1299	394.232	-0.178282	0.192924	0.924104	0.355432	0.614059	slr1246	-1.13154		putative transposase [ISY802b(partial copy): 1384736 - 1385513]	other
1770	229.841	-0.178005	0.181873	0.978734	0.327712	0.590019	slr1279	-1.13132	ndhC	NADH dehydrogenase subunit 3	photosynthesis/respiration
1228	61.5129	-0.177871	0.210097	0.846613	0.397211	0.648827	sll1630	-1.13121		unknown protein	unknown
619	790.084	-0.177418	0.17663	1.00446	0.315156	0.579934	sll0983	-1.13086		hypothetical protein	hypothetical
1175	60.4219	-0.177272	0.237667	0.745883	0.455738	0.698169	sll2011	-1.13074		hypothetical protein	hypothetical
1321	584.6	-0.176626	0.194977	0.90588	0.364999	0.621171	slr1260	-1.13024		hypothetical protein	hypothetical
3208	3205.72	-0.176561	0.392092	0.450305	0.652491	0.833432	ssr2786	-1.13019
391	3590.67	-0.176455	0.238879	0.738682	0.4601	0.700081	sll0654	-1.1301		alkaline phosphatase	other
1629	119.5	-0.176438	0.201944	0.873701	0.382281	0.636352	sll1258	-1.13009		dCTP deaminase	nucleotide/nucleosides synthesis
2785	191.665	-0.176212	0.1407	1.25239	0.210426	0.466265	slr0115	-1.12991	rpaA, ycf27	response regulator for energy transfer from phycobilisomes to photosystems	regulatory
772	3183.2	-0.176089	0.148251	1.18778	0.234921	0.497334	sll1818	-1.12982	rpoA	RNA polymerase alpha subunit	transcription
2934	33.6451	-0.176044	0.271344	0.648786	0.516477	0.741544	sll0030	-1.12978	cmpR	cmp operon transcriptional regulator, LysR family protein	regulatory
822	372.911	-0.175566	0.111168	1.57928	0.114272	0.318675	slr1197	-1.12941		SMF protein	other
3135	50.6888	-0.175463	0.209811	0.836292	0.40299	0.655308	sll1476	-1.12933		unknown protein	unknown
3431	35.1279	-0.175083	0.24316	0.720029	0.471507	0.707476	sll8032	-1.12903		hypothetical protein	hypothetical
3564	511.746	-0.175074	0.175475	0.997715	0.318418	0.582488	ssl5125	-1.12902		unknown protein	unknown
1507	128.963	-0.174996	0.248543	0.704089	0.481378	0.716616	slr1523	-1.12896		putative transposase	other
1485	124.012	-0.174737	0.169865	1.02868	0.303628	0.572454		-1.12876
1715	927.797	-0.173925	0.0897279	1.93836	0.0525794	0.190141	sll1390	-1.12812		hypothetical protein	hypothetical
1530	5.98859	-0.17363	0.387397	0.448197	0.654011	NA		-1.12789
1570	365.056	-0.173571	0.193227	0.898272	0.36904	0.624628	sll1226	-1.12785	hoxH	hydrogenase subunit of the bidirectional hydrogenase	other
3110	173.619	-0.173571	0.160375	1.08228	0.279128	0.547914	slr1565	-1.12785		hypothetical protein	hypothetical
673	50910	-0.173171	0.255923	0.676651	0.498628	0.729307	sll1579	-1.12753	cpcC2	phycobilisome rod linker polypeptide	photosynthesis/respiration
2442	62.8278	-0.172397	0.2075	0.83083	0.40607	0.657606	slr0487	-1.12693		hypothetical protein	hypothetical
934	159.407	-0.172124	0.230793	0.745794	0.455792	0.698169	slr1550	-1.12672	lysS	lysyl-tRNA synthetase	RNA/translation
3391	190.452	-0.171671	0.282446	0.607802	0.543319	0.758516	slr7097	-1.12636		hypothetical protein	hypothetical
525	1622.48	-0.171052	0.182129	0.939182	0.347637	0.609211	ssr3129	-1.12588		unknown protein	unknown
2616	1620.82	-0.169596	0.189599	0.894498	0.371056	0.625562	sll0549	-1.12474		hypothetical protein	hypothetical
3602	346.306	-0.169491	0.20961	0.808601	0.418745	0.669326	slr6033	-1.12466		unknown protein	unknown
40	513.417	-0.169358	0.115765	1.46295	0.143482	0.370796	slr1495	-1.12456		hypothetical protein	hypothetical
629	250.324	-0.169215	0.129815	1.3035	0.192403	0.441908	sll1300	-1.12445		putative methyltransferase	other
1992	249.415	-0.168776	0.167512	1.00754	0.313674	0.578765	sll0271	-1.1241		N utilization substance protein B homolog	transcription
2675	1065.3	-0.168483	0.181278	0.929415	0.352674	0.612388	slr0075	-1.12388	ycf16	ABC transporter ATP-binding protein	transport/binding
3473	202.676	-0.167759	0.226767	0.739785	0.45943	0.700005	slr5029	-1.12331		putative transposase [ISY391d(partial copy): 31333 - 32206]	other
1871	187.118	-0.167416	0.141122	1.18632	0.235496	0.497935	sll1556	-1.12305		isopentenyl-dephosphate delta-isomerase	other
201	1377.71	-0.166751	0.155319	1.0736	0.283003	0.551961	sll1031	-1.12253	ccmM	carbon dioxide concentrating mechanism protein CcmM, putative carboxysome structural protein	photosynthesis/respiration
2111	243.078	-0.166708	0.114869	1.45129	0.146699	0.3774	slr1942	-1.12249	kaiC3	circadian clock protein KaiC homolog	other
1304	106.976	-0.166415	0.234414	0.70992	0.477754	0.713667	slr1248	-1.12227		phosphate transport system permease protein PstC homolog	transport/binding
1850	4516.52	-0.166269	0.137773	1.20683	0.227497	0.488575	slr1678	-1.12215	rpl21	50S ribosomal protein L21	RNA/translation
2716	100.303	-0.166005	0.179368	0.925502	0.354705	0.61316	slr0509	-1.12195		hypothetical protein	hypothetical
2682	194.227	-0.165974	0.133155	1.24648	0.212589	0.468327	slr0078	-1.12192		putative 6-pyruvoyl tetrahydrobiopterin synthase	other
965	476.233	-0.165879	0.125522	1.32151	0.186331	0.435965	slr1228	-1.12185		peptide-chain-release factor 3	RNA/translation
2518	64.2772	-0.165834	0.195161	0.849731	0.395475	0.648327	sll0379	-1.12181		acyl-[acyl-carrier-protein]--UDP-N-acetylglucosamine o-acyltransferase	cell envelope
2109	32.1274	-0.165753	0.281628	0.588555	0.55616	0.767977	ssr3300	-1.12175		unknown protein	unknown
1593	133.17	-0.16573	0.20758	0.798391	0.424644	0.672963	ssl1520	-1.12173		unknown protein	unknown
465	2006.02	-0.165511	0.187261	0.883854	0.376775	0.632087	slr1042	-1.12156		two-component response regulator CheY subfamily	regulatory
623	468.944	-0.164824	0.227784	0.723599	0.469312	0.706551	slr1039	-1.12103		hypothetical protein	hypothetical
1729	1151.75	-0.164794	0.200494	0.821939	0.411112	0.661873	sll1384	-1.12101		similar to DnaJ protein	cellular processes
1140	72.4992	-0.164769	0.225535	0.73057	0.465042	0.704153	slr1874	-1.12099		D-alanine--D-alanine ligase	cell envelope
3247	286.487	-0.164586	0.155446	1.0588	0.289691	0.559578	slr1181	-1.12084	psbA1	photosystem II D1 protein	photosynthesis/respiration
1394	244.188	-0.164554	0.262293	0.627366	0.530419	0.750001	sll1594	-1.12082	ndhR	ndhF3 operon transcriptional regulator, LysR family protein	regulatory
1731	4362.89	-0.164032	0.174969	0.937491	0.348506	0.609485	sll1382	-1.12041	petF, fdx	ferredoxin, petF-like protein	photosynthesis/respiration
933	67.1184	-0.163823	0.205243	0.79819	0.42476	0.672963	ssr2611	-1.12025		hypothetical protein	hypothetical
1760	3491.66	-0.163198	0.107132	1.52334	0.127674	0.342905	slr1272	-1.11977		probable porin; major outer membrane protein	cell envelope
1600	34.7459	-0.163079	0.234158	0.696449	0.486147	0.719786	slr0813	-1.11967		hypothetical protein	hypothetical
1611	25.3719	-0.162445	0.313963	0.517401	0.604877	0.802823	ssr1391	-1.11918		hypothetical protein	hypothetical
2454	51.9909	-0.162341	0.239296	0.678414	0.497509	0.728785	sll0690	-1.1191		probable transcription regulator	regulatory
2961	407.113	-0.162326	0.16144	1.00548	0.314663	0.579652	sll0506	-1.11909		undecaprenyl pyrophosphate synthetase	other
2965	765.29	-0.16204	0.166066	0.975756	0.329186	0.591069	sll0502	-1.11887	argS	arginyl-tRNA-synthetase	other
1761	1355.26	-0.161212	0.126692	1.27247	0.203205	0.457078	slr1273	-1.11823		hypothetical protein	hypothetical
994	72.1559	-0.161179	0.186739	0.863126	0.388068	0.641588	slr1435	-1.1182		PmbA protein homolog	RNA/translation
1204	36.2257	-0.1611	0.273263	0.589544	0.555496	0.76757	sll1698	-1.11814		hypothetical protein	hypothetical
2539	382.06	-0.160344	0.122988	1.30374	0.192323	0.441908	slr0192	-1.11755		hypothetical protein	hypothetical
419	265.701	-0.160324	0.137246	1.16815	0.242746	0.506066	sll0635	-1.11754	thiE	probable thiamine-phosphate pyrophosphorylase	biosynthesis of cofactors, prosthetic groups, and carriers
967	43.8587	-0.160219	0.248371	0.645078	0.518877	0.742629	slr1230	-1.11746		hypothetical protein	hypothetical
1409	2368.03	-0.159968	0.100155	1.5972	0.110221	0.310415	slr0261	-1.11726	ndhH	NADH dehydrogenase subunit 7	photosynthesis/respiration
1727	2720.74	-0.159876	0.112433	1.42197	0.155035	0.390041	slr1471	-1.11719		hypothetical protein	hypothetical
496	585.596	-0.159625	0.173563	0.919692	0.357734	0.614928	slr1761	-1.117		FKBP-type peptidyl-prolyl cis-trans isomerase, periplasmic protein	other
1532	364.653	-0.159049	0.137684	1.15518	0.248017	0.512383	slr2119	-1.11655		unknown protein	unknown
1802	129.763	-0.158892	0.165571	0.959664	0.337225	0.597704	slr1533	-1.11643		hypothetical protein	hypothetical
3546	10.4632	-0.15887	0.393492	0.403744	0.686401	NA	sll5107	-1.11641		cytidine deaminase	nucleotide/nucleosides synthesis
2418	111.521	-0.15855	0.165591	0.957483	0.338323	0.599031	slr0066	-1.11617	ribD	riboflavin biosynthesis protein RibD	biosynthesis of cofactors, prosthetic groups, and carriers
1065	308.733	-0.158468	0.139947	1.13234	0.25749	0.522469	slr0883	-1.1161		hypothetical protein	hypothetical
926	75.1608	-0.15845	0.24784	0.639324	0.522612	0.744632	ssl2823	-1.11609		hypothetical protein	hypothetical
2320	238.337	-0.157169	0.133457	1.17767	0.238927	0.500547	slr0019	-1.1151		unknown protein	unknown
2669	120.642	-0.157052	0.149526	1.05033	0.293566	0.56293	slr0847	-1.11501		phosphopantetheine adenylyltransferase	cell envelope
3612	110.209	-0.157049	0.262188	0.598995	0.549176	0.762955	slr6044	-1.115		hypothetical protein	hypothetical
2147	178.944	-0.15674	0.201282	0.778705	0.436153	0.682475	sll0296	-1.11477		hypothetical protein	hypothetical
1907	77.7805	-0.156548	0.223253	0.701213	0.48317	0.717618	sll0909	-1.11462		unknown protein	unknown
2855	120.617	-0.156367	0.212887	0.734509	0.462639	0.701287	slr0801	-1.11448		hypothetical protein	hypothetical
1337	10102.4	-0.156361	0.20537	0.761364	0.44644	0.690356	slr2062	-1.11447		putative transposase [ISY052a: 1420842 - 1422331]	other
2935	290.365	-0.156274	0.199867	0.781893	0.434278	0.680281	slr0040	-1.11441	cmpA	bicarbonate transport system substrate-binding protein	transport/binding
2492	539.254	-0.155789	0.115861	1.34462	0.178747	0.427368	sll0603	-1.11403	menD	menaquinone biosynthesis protein MenD	biosynthesis of cofactors, prosthetic groups, and carriers
1101	538.801	-0.155342	0.159479	0.974058	0.330028	0.591386	sll1306	-1.11369		periplasmic protein, function unknown	unknown
571	144.725	-0.155006	0.221463	0.699918	0.483978	0.718195	slr1910	-1.11343		probable N-acetylmuramoyl-L-alanine amidase	cell envelope
74	154.669	-0.15479	0.126374	1.22485	0.22063	0.479246	slr1124	-1.11326		phosphoglycerate mutase	energy metabolism
2559	991.819	-0.15436	0.113507	1.35991	0.173858	0.419196	slr0207	-1.11293		hypothetical protein	hypothetical
3080	378.873	-0.153964	0.125252	1.22923	0.218985	0.477269	slr0658	-1.11262		unknown protein	unknown
1826	129.973	-0.153706	0.156414	0.982692	0.325759	0.588836	slr1166	-1.11242		UDP-glucose:tetrahydrobiopterin glucosyltransferase	energy metabolism
1206	427.562	-0.153551	0.163054	0.941718	0.346337	0.608034	slr1811	-1.1123		hypothetical protein	hypothetical
2741	276.018	-0.153449	0.273825	0.560391	0.575212	0.779489	sll0594	-1.11223		transcriptional regulator	regulatory
2884	19.8893	-0.153183	0.329031	0.465557	0.641533	NA	sll0666	-1.11202		putative transposase [ISY523r: 3109761 - 3110626]	other
1392	72.9617	-0.153076	0.239656	0.638729	0.522999	0.744632	sll1595	-1.11194	kaiC2	circadian clock protein KaiC homolog	other
2768	260.542	-0.152088	0.16674	0.912125	0.361703	0.618022	sll0102	-1.11118		hypothetical protein	hypothetical
3400	945.339	-0.151808	0.175486	0.865074	0.386998	0.640461	sll8001	-1.11096		hypothetical protein	hypothetical
1851	5386.5	-0.151363	0.122473	1.2359	0.216497	0.474032	ssr2799	-1.11062	rpl27	50S ribosomal protein L27	RNA/translation
2318	58.8651	-0.151334	0.203833	0.74244	0.457821	0.699414	slr0018	-1.1106		fumarase	energy metabolism
1076	7.54366	-0.150928	0.397662	0.379539	0.704288	NA		-1.11028
1861	152.55	-0.150885	0.248016	0.608368	0.542943	0.758516	slr1682	-1.11025		putative transposase [ISY391b: 1970517 - 1970880, join 1972064 - 1973077]	other
2959	267.04	-0.150747	0.122645	1.22913	0.219022	0.477269	slr0537	-1.11014		putative sugar kinase	other
735	276.209	-0.149946	0.137792	1.08821	0.276502	0.544618	slr1138	-1.10953	ctaEI	cytochrome c oxidase subunit III	photosynthesis/respiration
3193	32.9784	-0.149645	0.297237	0.503453	0.614646	0.807113	sll1547	-1.1093		hypothetical protein	hypothetical
2957	129.523	-0.149394	0.163039	0.91631	0.359505	0.616732	sll0509	-1.1091		similar to 5',5'''-P-1,P-4-tetraphosphate phosphorylase II	nucleotide/nucleosides synthesis
440	71.0177	-0.149357	0.221135	0.675409	0.499416	0.729675	sll1509	-1.10907	ycf20	hypothetical protein YCF20	hypothetical
1097	108.017	-0.148793	0.236108	0.630191	0.52857	0.749556	slr1407	-1.10864		unknown protein	unknown
602	129.04	-0.148678	0.211197	0.703977	0.481447	0.716616	slr1024	-1.10855		fibrillin	cell envelope
2285	2.79376	-0.148555	0.386695	0.384165	0.700856	NA	ST6803r02	-1.10846
170	199.043	-0.148287	0.145789	1.01714	0.309088	0.57607	slr1415	-1.10825		hypothetical protein	hypothetical
3057	449.627	-0.147973	0.0945521	1.56499	0.117585	0.323691	sll1366	-1.10801		putative SNF2 helicase	DNA replication, etc.
456	467.105	-0.147424	0.123495	1.19376	0.23257	0.493887	sll1503	-1.10759		unknown protein	unknown
1176	157.606	-0.147368	0.183914	0.801292	0.422962	0.672036	sll2010	-1.10755	murD	UDP-N-acetylmuramoylalanine--D-glutamate ligase	cell envelope
3308	48.8288	-0.147202	0.209554	0.702457	0.482394	0.717193	sll7009	-1.10742		unknown protein	unknown
1195	395.55	-0.14699	0.145807	1.00811	0.313402	0.578765	sll1708	-1.10726		two-component response regulator NarL subfamily	regulatory
3095	165.241	-0.14692	0.150616	0.975461	0.329332	0.591069	slr0667	-1.1072		unknown protein	unknown
1571	104.417	-0.146593	0.183326	0.799628	0.423926	0.672838	sll1225	-1.10695		unknown protein	unknown
2992	2380.78	-0.146285	0.119275	1.22645	0.220028	0.479091	ssr1562	-1.10672		hypothetical protein	hypothetical
1378	151.372	-0.145657	0.165283	0.881256	0.378179	0.63289	slr1718	-1.10623		hypothetical protein	hypothetical
2806	44.0742	-0.145593	0.214547	0.678608	0.497386	0.728785	slr0305	-1.10619		hypothetical protein	hypothetical
3571	1984.93	-0.145288	0.253035	0.574181	0.565845	0.77354	slr6110	-1.10595		putative signalling protein	regulatory
3476	298.404	-0.145189	0.283122	0.512816	0.60808	0.803887	sll5033	-1.10588		hypothetical protein	hypothetical
442	126.063	-0.145101	0.218809	0.66314	0.507241	0.734232	slr1600	-1.10581		hypothetical protein	hypothetical
1792	272.386	-0.144945	0.225186	0.643667	0.519791	0.742629	slr1530	-1.10569		hypothetical protein	hypothetical
3325	25.4944	-0.144934	0.275	0.527034	0.59817	0.797326	sll7030	-1.10568		hypothetical protein	hypothetical
1688	268.349	-0.144934	0.10851	1.33567	0.181656	0.43071	sll1885	-1.10568		unknown protein	unknown
1126	688.328	-0.144737	0.164865	0.877911	0.379992	0.634404	sll1774	-1.10553		hypothetical protein	hypothetical
669	181.899	-0.144549	0.14462	0.99951	0.317548	0.58206	slr1702	-1.10539		hypothetical protein	hypothetical
2117	516.159	-0.14436	0.111804	1.29119	0.196639	0.448205	slr1946	-1.10524		hypothetical protein	hypothetical
1605	205.528	-0.144319	0.159567	0.904438	0.365763	0.622161	sll0810	-1.10521		unknown protein	unknown
1941	1352.52	-0.144127	0.13804	1.04409	0.296442	0.565589	slr1638	-1.10506		hypothetical protein	hypothetical
3500	115.256	-0.14398	0.203934	0.706013	0.48018	0.71644	sll5059	-1.10495		two-component response regulator	regulatory
651	401.203	-0.1438	0.284551	0.505358	0.613308	0.806548	ssl2542	-1.10481	hliA, scpC	unknown protein	other
1363	1568.75	-0.143532	0.138608	1.03552	0.300426	0.569952	slr1712	-1.10461		hypothetical protein	hypothetical
2594	74.3264	-0.143454	0.231833	0.618783	0.53606	0.753851	slr0914	-1.10455		unknown protein	unknown
1917	1290.6	-0.14338	0.161551	0.88752	0.374799	0.629952	slr0959	-1.10449		hypothetical protein	hypothetical
622	2063.34	-0.143289	0.184423	0.77696	0.437183	0.683148	sll0980	-1.10442		unknown protein	unknown
3403	131.611	-0.143207	0.222096	0.644797	0.519059	0.742629	sll8004	-1.10436		hypothetical protein	hypothetical
526	2830.78	-0.143089	0.196469	0.728302	0.466428	0.704595	sll1946	-1.10427		hypothetical protein	hypothetical
1229	85.8203	-0.14298	0.20425	0.700025	0.483912	0.718195	sll1629	-1.10418		bacterial cryptochrome	DNA replication, etc.
3204	1057.95	-0.142978	0.118464	1.20693	0.227458	0.488575		-1.10418
2247	1039.25	-0.142886	0.0962556	1.48444	0.137692	0.360191	sll0759	-1.10411		ABC transporter ATP-binding protein	transport/binding
454	22.3538	-0.142681	0.301159	0.473772	0.635663	0.821986	sll1505	-1.10395		hypothetical protein	hypothetical
2499	391.871	-0.142166	0.12486	1.13861	0.254868	0.51968	slr0650	-1.10356		hypothetical protein	hypothetical
98	1924.59	-0.141158	0.137661	1.0254	0.305174	0.573122	slr0729	-1.10279		hypothetical protein	hypothetical
546	172.672	-0.140748	0.252576	0.557251	0.577356	0.781229	ssr3465	-1.10248		unknown protein	unknown
2027	153.619	-0.140565	0.162991	0.862409	0.388462	0.64162	slr0397	-1.10234		hypothetical protein	hypothetical
1249	2635.46	-0.140079	0.116655	1.2008	0.22983	0.491733	slr1744	-1.10197		N-acetylmuramoyl-L-alanine amidase, periplasmic protein	cell envelope
913	417.668	-0.139955	0.150362	0.930786	0.351964	0.611777	slr1540	-1.10187		mRNA-binding protein	RNA/translation
947	189.681	-0.139818	0.225194	0.620877	0.53468	0.753223	ssl3177	-1.10177		hypothetical protein	hypothetical
3267	311.973	-0.139391	0.120375	1.15798	0.246874	0.511757	slr0590	-1.10144		hypothetical protein	hypothetical
1771	284.268	-0.139373	0.235396	0.592081	0.553796	0.766453	slr1280	-1.10143	ndhK	NADH dehydrogenase subunit NdhK	photosynthesis/respiration
1710	120.088	-0.138956	0.183061	0.759072	0.44781	0.691482	sll1869	-1.10111		probable dioxygenase, Rieske iron-sulfur component	other
666	119.623	-0.138592	0.217053	0.638517	0.523137	0.744632	sll1582	-1.10083		unknown protein	unknown
1353	194.918	-0.138569	0.152296	0.909865	0.362894	0.619459	slr1998	-1.10081		hypothetical protein	hypothetical
486	5.0703	-0.138438	0.397846	0.347969	0.727864	NA		-1.10071
1158	264.865	-0.138313	0.133869	1.0332	0.301511	0.570214	slr1881	-1.10062	natE	ATP-binding subunit of the ABC-type Nat permease for neutral amino acids	transport/binding
1886	400.093	-0.138284	0.173852	0.795411	0.426375	0.674525	slr0936	-1.1006	nadC	nicotinate-nucleotide pyrophosphorylase	biosynthesis of cofactors, prosthetic groups, and carriers
3468	60.101	-0.138124	0.219552	0.629119	0.529271	0.749928	slr5023	-1.10047		hypothetical protein	hypothetical
1460	118.765	-0.137918	0.184107	0.749119	0.453785	0.696361	slr2095	-1.10032		putative transposase [ISY120c: 1561629 - 1562430]	other
878	691.691	-0.137837	0.0869173	1.58584	0.112776	0.315791	slr1829	-1.10025	phaE	putative poly(3-hydroxyalkanoate) synthase component	unknown
2706	41.2243	-0.137718	0.266574	0.516623	0.605419	0.803002	sll0486	-1.10016	kaiB3	circadian clock protein KaiB homolog	other
1060	144.356	-0.137445	0.18594	0.739189	0.459792	0.700005	slr0880	-1.09996		similar to fibronectin binding protein	other
2139	311.5	-0.137221	0.144387	0.950371	0.341924	0.603218	sll0301	-1.09978		hypothetical protein	hypothetical
1300	1059.25	-0.137166	0.174524	0.785947	0.431898	0.678301	sll1156	-1.09974		putative transposase [ISY120b: 1385747 - 1386548]	other
317	67.1493	-0.136784	0.205926	0.664239	0.506538	0.733698	sll0931	-1.09945		hypothetical protein	hypothetical
533	1046.53	-0.136675	0.213142	0.641238	0.521368	0.744193	smr0007	-1.09937	psbL	photosystem II PsbL protein	photosynthesis/respiration
1198	157.163	-0.136627	0.241127	0.56662	0.570972	0.777665	sll1703	-1.09933		protease IV	RNA/translation
2038	228.185	-0.136498	0.152023	0.897877	0.369251	0.624676	sll0355	-1.09923		hypothetical protein	hypothetical
1787	91.5481	-0.136492	0.234791	0.581332	0.561017	0.770971		-1.09923
2656	310.902	-0.136369	0.116616	1.16938	0.242249	0.505646	sll0828	-1.09914		putative amidase	cell envelope
2316	72.1914	-0.136326	0.183176	0.744237	0.456733	0.698949	slr0016	-1.0991		hypothetical protein	hypothetical
3320	25.4518	-0.135873	0.280289	0.484761	0.627846	0.819315	slr7026	-1.09876		unknown protein	unknown
395	451.077	-0.135565	0.118697	1.14211	0.253409	0.518186	slr0678	-1.09852		biopolymer transport ExbD like protein	transport/binding
3418	199.988	-0.135551	0.206159	0.657509	0.510854	0.736655	sll8018	-1.09851		hypothetical protein	hypothetical
1075	102.45	-0.135367	0.167988	0.805816	0.420349	0.670371	slr0887	-1.09837		hypothetical protein	hypothetical
1066	607.056	-0.135079	0.159123	0.848901	0.395936	0.648327	sll0871	-1.09815		hypothetical protein	hypothetical
1094	656.871	-0.135057	0.10291	1.31239	0.189389	0.44036	slr1403	-1.09814		unknown protein	unknown
410	1725.55	-0.135027	0.279819	0.48255	0.629415	0.820411	slr0687	-1.09811		probable two-component response regulator	regulatory
2095	603.242	-0.134975	0.137548	0.981297	0.326446	0.588982	slr1935	-1.09807		hypothetical protein	hypothetical
2349	571.499	-0.1346	0.218229	0.616786	0.537376	0.754554	sll0198	-1.09779		hypothetical protein	hypothetical
1504	105.979	-0.134562	0.207269	0.649215	0.516199	0.741544	slr1520	-1.09776		oxidoreductase, aldo/keto reductase family	other
1494	350.815	-0.134118	0.110564	1.21304	0.225115	0.485792	sll1415	-1.09742		hypothetical protein	hypothetical
3429	504.353	-0.134114	0.127149	1.05478	0.291525	0.561535	slr8030	-1.09742		hypothetical protein	hypothetical
615	220.807	-0.13382	0.140096	0.955201	0.339476	0.600139	sll0986	-1.0972		putative transposase [ISY120f(partial copy): 664387 - 664775]	other
200	556.723	-0.133801	0.117541	1.13834	0.254981	0.51968	sll1032	-1.09718	ccmN	carbon dioxide concentrating mechanism protein CcmN, putative carboxysome assembly protein	other
2409	172.381	-0.133343	0.168344	0.792086	0.428311	0.674525	slr0059	-1.09683		unknown protein	unknown
1047	2378.38	-0.133248	0.21142	0.630251	0.52853	0.749556	slr1369	-1.09676	cdsA	phosphatidate cytidylyltransferase	lipid metabolism
2640	308.784	-0.13311	0.180056	0.739273	0.459741	0.700005	ssr1399	-1.09666	rps18	30S ribosomal protein S18	RNA/translation
3414	97.5607	-0.133059	0.165703	0.802998	0.421976	0.671352	slr8015	-1.09662		plasmid partitioning protein, ParA family	other
3	368.462	-0.13294	0.112638	1.18024	0.237906	0.499939	sll0558	-1.09653	ycf53	hypothetical protein YCF53	hypothetical
2986	98815.6	-0.132442	0.17258	0.767426	0.442828	0.688508	slr0927	-1.09615	psbD2	photosystem II reaction center D2 protein	photosynthesis/respiration
1168	317.709	-0.132325	0.12533	1.05581	0.291056	0.561387	slr1888	-1.09606		4-hydroxybutyrate coenzyme A transferase.	other
112	10542.1	-0.131586	0.188947	0.696417	0.486168	0.719786	slr0737	-1.0955	psaD	photosystem I subunit II	photosynthesis/respiration
2728	1037.65	-0.131452	0.196185	0.67004	0.502832	0.730545	slr0517	-1.0954		hypothetical protein	hypothetical
2234	759.914	-0.131139	0.227981	0.575219	0.565143	0.773199	sll0771	-1.09516	glcP, gtr	glucose transport protein	transport/binding
1942	345.049	-0.130599	0.195745	0.667191	0.50465	0.731722	slr1639	-1.09475		SsrA-binding protein	other
3021	791.092	-0.13049	0.207695	0.628276	0.529823	0.750001	sll0519	-1.09467	ndhA	NADH dehydrogenase subunit 1	photosynthesis/respiration
2359	4285.24	-0.130247	0.194932	0.668164	0.504029	0.731131	slr0233	-1.09448	trxM1	thioredoxin M	biosynthesis of cofactors, prosthetic groups, and carriers
2593	87.0075	-0.129984	0.23432	0.554729	0.57908	0.781972	slr0913	-1.09428		unknown protein	unknown
1157	224.611	-0.129854	0.134653	0.964363	0.334864	0.595182	ssr3184	-1.09418		4Fe-4S type iron-sulfur protein	photosynthesis/respiration
94	66.1946	-0.129779	0.19872	0.653074	0.513709	0.738902	slr0724	-1.09413		HtaR suppressor protein homolog	regulatory
1531	11.9468	-0.129641	0.353812	0.366413	0.714057	NA	slr2118	-1.09402		unknown protein	unknown
2297	106.425	-0.1296	0.183753	0.705292	0.480628	0.716616	sll0022	-1.09399		unknown protein	unknown
3186	8845.22	-0.129556	0.222134	0.583235	0.559735	0.770424	smr0004	-1.09396	psaI	photosystem I subunit VIII	photosynthesis/respiration
90	315.647	-0.129363	0.151335	0.854816	0.392653	0.645734	sll0709	-1.09381		putative endonuclease	DNA replication, etc.
2197	135.136	-0.128012	0.159076	0.804724	0.420979	0.671015	slr0360	-1.09279		hypothetical protein	hypothetical
196	592.462	-0.127927	0.120627	1.06052	0.28891	0.5587	sll1035	-1.09272		uracil phosphoribosyltransferase	nucleotide/nucleosides synthesis
2653	85.4051	-0.127876	0.189722	0.674018	0.5003	0.729675	slr0838	-1.09268	purM	phosphoribosyl formylglycinamidine cyclo-ligase	nucleotide/nucleosides synthesis
396	891.047	-0.12746	0.114328	1.11486	0.264911	0.532662	slr0679	-1.09237		sun protein	other
1585	150.359	-0.127398	0.130506	0.976183	0.328974	0.591046	slr0806	-1.09232		hypothetical protein	hypothetical
459	174.661	-0.12735	0.228658	0.556942	0.577567	0.781229	ssr2711	-1.09229		hypothetical protein	hypothetical
194	466.746	-0.126999	0.17465	0.727163	0.467126	0.704739	sll1036	-1.09202		hypothetical protein	hypothetical
667	788.057	-0.126731	0.111574	1.13585	0.256018	0.52044	sll1581	-1.09182		hypothetical protein	hypothetical
3501	597.914	-0.126613	0.115159	1.09947	0.271565	0.540762	sll5060	-1.09173		two-component hybrid sensor & regulator	regulatory
1170	369.444	-0.126515	0.110126	1.14882	0.25063	0.514347	sll2015	-1.09165		hypothetical protein	hypothetical
1179	118	-0.126414	0.267643	0.472325	0.636695	0.822698	slr2135	-1.09158	hupE	hydrogenase accessory protein HupE	other
2520	259.018	-0.12637	0.124649	1.01381	0.310674	0.576654	slr0421	-1.09154		unknown protein	unknown
2500	313.756	-0.125372	0.133454	0.939441	0.347505	0.609211	sll0398	-1.09079		deoxyguanosinetriphosphate triphosphohydrolase	nucleotide/nucleosides synthesis
1856	89.7767	-0.12515	0.189023	0.66209	0.507913	0.734894	ssr2806	-1.09062		hypothetical protein	hypothetical
2494	236.019	-0.124961	0.12225	1.02218	0.306696	0.57447	slr0645	-1.09048		hypothetical protein	hypothetical
2916	147.326	-0.12467	0.179779	0.693462	0.48802	0.721375	sll0044	-1.09026		unknown protein	unknown
2262	126.495	-0.124062	0.170499	0.72764	0.466834	0.704682	slr0784	-1.0898		hypothetical protein	hypothetical
1345	1053.56	-0.12386	0.113073	1.0954	0.27334	0.542176	sll1908	-1.08965	serA	D-3-phosphoglycerate dehydrogenase	amino acid biosynthesis
2692	109.125	-0.123669	0.159446	0.775614	0.437977	0.683764	slr0086	-1.0895		similar to DnaK protein	cellular processes
2414	679.639	-0.123655	0.124256	0.995163	0.319657	0.583544	sll0057	-1.08949	grpE	heat shock protein GrpE	cellular processes
3671	113.282	-0.123632	0.242117	0.510627	0.609612	0.804276	slr6108	-1.08947		hypothetical protein	hypothetical
1889	65.5388	-0.123538	0.264095	0.467781	0.639941	0.824821	sll0916	-1.0894	cobH	precorrin isomerase, precorrin-8X methylmutase	biosynthesis of cofactors, prosthetic groups, and carriers
1052	164.961	-0.123529	0.137741	0.896821	0.369814	0.625218	slr0875	-1.0894		large-conductance mechanosensitive channel	transport/binding
3407	217.355	-0.12345	0.22716	0.543449	0.586821	0.788036	ssl8008	-1.08934		hypothetical protein	hypothetical
1015	100.96	-0.12304	0.20115	0.611683	0.540747	0.756773	sll1352	-1.08903		unknown protein	unknown
1642	104.45	-0.122861	0.177662	0.691545	0.489223	0.722529	slr1344	-1.08889		hypothetical protein	hypothetical
3305	38.1606	-0.122576	0.27099	0.452325	0.651035	0.833042	sll7006	-1.08868		unknown protein	unknown
3004	511.139	-0.122427	0.142543	0.858878	0.390408	0.6439	sll0533	-1.08856		trigger factor	cellular processes
2681	481.952	-0.122391	0.116588	1.04977	0.293822	0.563063	sll0083	-1.08854		phosphoheptose isomerase	cell envelope
1127	787.047	-0.122333	0.167645	0.729717	0.465563	0.704295	slr1869	-1.08849		unknown protein	unknown
2621	1199.7	-0.121961	0.164456	0.741601	0.458329	0.699566	sll0544	-1.08821		hypothetical protein	hypothetical
1690	549.476	-0.121689	0.134259	0.906373	0.364738	0.621171	sll1884	-1.08801		hypothetical protein	hypothetical
2103	190.66	-0.121286	0.1458	0.831864	0.405486	0.657142	sll1849	-1.0877		probable dioxygenase Rieske iron-sulfur component	other
2764	75.5192	-0.121227	0.210405	0.576161	0.564506	0.772946	sll0107	-1.08766		KHG/KDPG aldolase	energy metabolism
2274	670.616	-0.12103	0.313379	0.386209	0.699342	0.86024	sll0319	-1.08751		periplasmic protein, function unknown	hypothetical
1846	9965.61	-0.121028	0.26244	0.461163	0.644681	0.828569	slr1674	-1.08751		hypothetical protein	hypothetical
728	138.792	-0.120508	0.190017	0.634198	0.525952	0.747635		-1.08712
2263	92.677	-0.119709	0.180188	0.664356	0.506463	0.733698	slr0341	-1.08652		unknown protein	unknown
365	220.095	-0.119641	0.125868	0.950524	0.341846	0.603218	ssr1765	-1.08646		hypothetical protein	hypothetical
3190	85.8987	-0.119473	0.227254	0.525723	0.599081	0.797919	slr1659	-1.08634		hypothetical protein	hypothetical
2104	278.334	-0.119053	0.193588	0.614981	0.538567	0.754818	slr1938	-1.08602		putative translation initiation factor EIF-2b subunit 1	RNA/translation
284	376.576	-0.11905	0.231899	0.513371	0.607692	0.803887	sll1191	-1.08602		hypothetical protein	hypothetical
397	1750.89	-0.118703	0.13372	0.887698	0.374703	0.629952	slr0680	-1.08576		hypothetical protein	hypothetical
1310	119.836	-0.118437	0.139782	0.847296	0.39683	0.648827	ssr2087	-1.08556		hypothetical protein	hypothetical
2453	131.101	-0.11832	0.170037	0.695848	0.486524	0.719786	sll0691	-1.08547		hypothetical protein	hypothetical
77	51.2217	-0.118294	0.210106	0.56302	0.573421	0.778233	sll1051	-1.08545	cpcF	phycocyanin alpha-subunit phycocyanobilin lyase	photosynthesis/respiration
1121	66.1067	-0.118224	0.218647	0.540706	0.58871	0.789526	slr1866	-1.0854		unknown protein	unknown
1869	911.942	-0.117681	0.150532	0.781765	0.434353	0.680281	sll1558	-1.08499		mannose-1-phosphate guanyltransferase	energy metabolism
1164	553.257	-0.117676	0.143384	0.820704	0.411815	0.661963	slr1885	-1.08499		hypothetical protein	hypothetical
1788	38.8941	-0.117593	0.254865	0.461394	0.644516	0.828569	sll1442	-1.08492		hypothetical protein	hypothetical
3010	446.418	-0.116548	0.140625	0.828784	0.407226	0.657796	slr0554	-1.08414		hypothetical protein	hypothetical
2765	452.115	-0.116342	0.17958	0.647859	0.517076	0.741873	slr0103	-1.08398		unknown protein	unknown
2866	85.3403	-0.11577	0.186178	0.621823	0.534058	0.752967	slr0700	-1.08355		probable amino acid permease	other
161	2012.12	-0.115269	0.259549	0.444113	0.656961	0.836244	sll1326	-1.08318	atpA	ATP synthase alpha chain	photosynthesis/respiration
2693	102.587	-0.114946	0.181416	0.633603	0.52634	0.747635	slr0088	-1.08293	crtO	beta-carotene ketolase	biosynthesis of cofactors, prosthetic groups, and carriers
1702	52.9008	-0.114921	0.200771	0.5724	0.567051	0.77426	sll1875	-1.08292	ho2	heme oxygenase	biosynthesis of cofactors, prosthetic groups, and carriers
2597	297.756	-0.114737	0.150658	0.761572	0.446316	0.690356	slr0918	-1.08278		methionine aminopeptidase	RNA/translation
1271	63.5935	-0.114477	0.18916	0.605186	0.545056	0.759153	slr0862	-1.08258		probable sugar kinase	other
836	420.627	-0.113994	0.138838	0.821059	0.411613	0.661949	slr1208	-1.08222		probable oxidoreductase	other
2434	1673.2	-0.113809	0.154862	0.734902	0.462399	0.701287	slr0476	-1.08208		unknown protein	unknown
1023	413.875	-0.113084	0.137581	0.821946	0.411108	0.661873		-1.08154
1630	10.1992	-0.113045	0.353552	0.31974	0.749166	NA	sll1257	-1.08151		putative transposase [ISY100p: 1725405 - 1726350]	other
2751	2347.8	-0.11254	0.171082	0.657815	0.510657	0.736655	sll0588	-1.08113		unknown protein	unknown
453	11.9589	-0.111753	0.346963	0.32209	0.747385	NA	ssl2920	-1.08054		hypothetical protein	hypothetical
3045	434.494	-0.111732	0.193547	0.577285	0.563747	0.772215	sll1330	-1.08052		two-component system response regulator OmpR subfamily	regulatory
298	1334.16	-0.111644	0.150842	0.740134	0.459218	0.700005	ssr1604	-1.08046	rpl28	50S ribosomal protein L28	RNA/translation
3365	24.7444	-0.111641	0.275585	0.405104	0.685401	0.856501	sll7069	-1.08046		hypothetical protein	hypothetical
1016	827.591	-0.111628	0.131202	0.850815	0.394872	0.647825	slr1448	-1.08045		fructokinase	energy metabolism
2261	86.0969	-0.111596	0.166618	0.669772	0.503003	0.730545	slr0783	-1.08042	tpi	triosephosphate isomerase	photosynthesis/respiration
3299	35.3738	-0.111565	0.280918	0.397144	0.691261	0.856898	sll7106	-1.0804		exodeoxyribonuclease V, alpha chain	DNA replication, etc.
3443	2.60341	-0.111342	0.399211	0.278905	0.780318	NA	slr8046	-1.08023		putative transposase [ISY100x: 40984 - 41929]	other
1774	26.9094	-0.111274	0.300534	0.370256	0.711192	0.864833	slr1283	-1.08018		putative transposase [ISY508b: 1877114 - 1878081]	other
2466	519.623	-0.111125	0.236192	0.470487	0.638007	0.823772	sll0679	-1.08007		periplasmic phosphate-binding protein of ABC transporter	transport/binding
2193	250.799	-0.110913	0.15368	0.721712	0.470472	0.707363	slr0185	-1.07991		orotate phosphoribosyltransferase	nucleotide/nucleosides synthesis
2436	140.293	-0.110883	0.152611	0.726569	0.46749	0.704739	slr0477	-1.07989	purN	phosphoribosylglycinamide formyltransferase	nucleotide/nucleosides synthesis
309	15.0286	-0.110719	0.343453	0.32237	0.747172	NA	ssl1792	-1.07977		hypothetical protein	hypothetical
688	599.378	-0.110508	0.14802	0.746572	0.455322	0.698092	sll1570	-1.07961		unknown protein	unknown
1074	100.408	-0.109145	0.198399	0.550127	0.582232	0.784496	slr0886	-1.07859		3-oxoacyl-[acyl-carrier protein] reductase	lipid metabolism
3037	28425.2	-0.109038	0.175273	0.622106	0.533872	0.752967	sll1338	-1.07851		unknown protein	unknown
633	315.228	-0.108845	0.182322	0.596992	0.550513	0.763991	slr1383	-1.07836		unknown protein	unknown
581	1790.99	-0.108474	0.137754	0.787451	0.431018	0.677791	slr1917	-1.07809		hypothetical protein	hypothetical
1022	427.319	-0.107766	0.142458	0.756474	0.449365	0.692999	sll1282	-1.07756	ribH	riboflavin synthase beta subunit	biosynthesis of cofactors, prosthetic groups, and carriers
467	3337.82	-0.107749	0.0911013	1.18274	0.236913	0.498537	slr1044	-1.07755	ctr1	methyl-accepting chemotaxis protein, required for the biogenesis of thick pilli	cellular processes
2358	325.726	-0.107706	0.209671	0.513691	0.607468	0.803887	slr0232	-1.07751		hypothetical protein	hypothetical
2396	1677.56	-0.107689	0.18714	0.575443	0.564992	0.773199	sll0066	-1.0775		unknown protein	unknown
1335	685.517	-0.107673	0.237797	0.452793	0.650698	0.832922		-1.07749
195	342.069	-0.10724	0.154114	0.695849	0.486524	0.719786	ssl2009	-1.07717		hypothetical protein	hypothetical
972	54.6417	-0.107083	0.224156	0.477716	0.632852	0.820411	ssr2049	-1.07705		unknown protein	unknown
3524	59.5542	-0.106965	0.222387	0.480984	0.630528	0.820411	sll5084	-1.07696		probable plasmid partitioning protein, ParB	other
1269	551.341	-0.106814	0.120933	0.883249	0.377102	0.632325	slr0861	-1.07685	purT	glycinamide ribonucleotide transformylase	nucleotide/nucleosides synthesis
2749	264.978	-0.106721	0.139827	0.763237	0.445322	0.690356	slr0619	-1.07678		hypothetical protein	hypothetical
2679	139.784	-0.106372	0.171977	0.618526	0.536229	0.753851	sll0085	-1.07652		unknown protein	unknown
1557	4611.88	-0.106067	0.204879	0.517706	0.604664	0.802823	slr1325	-1.07629		GTP pyrophosphokinase	regulatory
1010	479.527	-0.105946	0.149251	0.709852	0.477796	0.713667	slr1444	-1.0762		hypothetical protein	hypothetical
180	267.615	-0.105648	0.182246	0.579701	0.562116	0.770971	sll1039	-1.07598		hypothetical protein	hypothetical
1508	3.69702	-0.105634	0.401585	0.263043	0.792517	NA	slr1524	-1.07597		putative transposase [ISY100u(partial copy): 1616832 - 1617509]	other
2348	7062.76	-0.105341	0.137096	0.768373	0.442266	0.687946	slr0226	-1.07575		unknown protein	unknown
3249	28.0828	-0.104932	0.306707	0.342124	0.732258	0.8763	slr1183	-1.07544		hypothetical protein	hypothetical
2208	334.743	-0.104703	0.251364	0.416541	0.677014	0.851645	sll0335	-1.07527		hypothetical protein	hypothetical
388	1371.01	-0.104656	0.186897	0.559966	0.575502	0.779573	slr1400	-1.07524	hik38	two-component hybrid sensor and regulator	regulatory
829	238.96	-0.104275	0.116767	0.893019	0.371847	0.626587	slr1202	-1.07495		permease protein of sugar ABC transporter	transport/binding
1833	84.7511	-0.104007	0.226826	0.458532	0.64657	0.829502	slr1170	-1.07475		hypothetical protein	hypothetical
1236	944.385	-0.103755	0.11137	0.931627	0.351529	0.611643	sll1624	-1.07457		two-component response regulator	regulatory
1716	201.91	-0.103659	0.227919	0.454809	0.649247	0.832	ssl2717	-1.0745		hypothetical protein	hypothetical
3265	162.701	-0.103449	0.178436	0.579754	0.562081	0.770971	slr0588	-1.07434		hypothetical protein	hypothetical
911	107.548	-0.103397	0.168104	0.615081	0.538502	0.754818	slr1537	-1.0743		unknown protein	unknown
1844	356.644	-0.103029	0.170266	0.605109	0.545107	0.759153	slr1672	-1.07403	glpK	glycerol kinase	lipid metabolism
1182	143.684	-0.102947	0.203733	0.505305	0.613345	0.806548	sll2006	-1.07397		hypothetical protein	hypothetical
1759	212.933	-0.102846	0.149518	0.687853	0.491545	0.724706	slr1271	-1.07389		probable UDP-N-acetyl-D-mannosaminuronic acid transferase	cell envelope
1668	134.715	-0.102798	0.244863	0.419819	0.674617	0.85062	ssl3573	-1.07385		hypothetical protein	hypothetical
2123	659.406	-0.102644	0.20026	0.512553	0.608264	0.803887	slr0990	-1.07374		hypothetical protein	hypothetical
3377	64.6969	-0.102487	0.249409	0.410919	0.681132	0.852963	slr7083	-1.07362		unknown protein	unknown
3617	444.533	-0.101913	0.177741	0.57338	0.566388	0.773664	slr6049	-1.0732		hypothetical protein	hypothetical
2469	1565.78	-0.101819	0.100288	1.01526	0.309982	0.576615	slr0628	-1.07313	rps14	30S ribosomal protein S14	RNA/translation
2134	77.1768	-0.101539	0.212885	0.476966	0.633386	0.820411	slr0321	-1.07292		GTP-binding protein ERA homolog	regulatory
2532	31.3063	-0.101534	0.256821	0.39535	0.692585	0.857021	sll0369	-1.07291		unknown protein	unknown
2121	419.218	-0.101309	0.127824	0.792566	0.428031	0.674525	slr1951	-1.07275		hypothetical protein	hypothetical
2094	291.456	-0.10129	0.136289	0.743195	0.457364	0.699341	slr1934	-1.07273		pyruvate dehydrogenase E1 component, alpha subunit	energy metabolism
3176	40.2521	-0.100841	0.27309	0.369258	0.711935	0.864833	sll0722	-1.0724		unknown protein	unknown
1274	3087.26	-0.100826	0.27592	0.365419	0.714799	0.865557	sll0843	-1.07239		unknown protein	unknown
2497	281.84	-0.100517	0.131764	0.762857	0.445549	0.690356	sll0601	-1.07216		nitrilase homolog	amino acid biosynthesis
1624	164.216	-0.100118	0.196394	0.509781	0.610205	0.804276		-1.07186
3114	27.657	-0.0995646	0.272594	0.365248	0.714926	0.865557	slr1568	-1.07145		hypothetical protein	hypothetical
534	1636.73	-0.0994036	0.207111	0.479953	0.631261	0.820411	smr0008	-1.07133	psbJ	photosystem II PsbJ protein	photosynthesis/respiration
2736	454.966	-0.0993113	0.122761	0.808981	0.418526	0.66929	slr0523	-1.07126		similar to dethiobiotin synthetase	biosynthesis of cofactors, prosthetic groups, and carriers
1153	57.4333	-0.0991254	0.212113	0.467324	0.640268	0.824821	sll1761	-1.07112		unknown protein	unknown
642	518.418	-0.0987335	0.12046	0.819639	0.412422	0.662343	sll1293	-1.07083		unknown protein	unknown
1035	163.553	-0.0978194	0.135391	0.722497	0.469989	0.706948	slr1363	-1.07015		hypothetical protein	hypothetical
2241	447.772	-0.0977581	0.156887	0.62311	0.533212	0.752967	sll0765	-1.07011		hypothetical protein	hypothetical
583	1601.96	-0.097327	0.0855123	1.13816	0.255052	0.51968	sll1833	-1.06979		penicillin-binding protein	other
1411	54.743	-0.097218	0.230668	0.421462	0.673418	0.849914	slr0263	-1.06971		hypothetical protein	hypothetical
498	188.862	-0.0968197	0.16538	0.585438	0.558253	0.769444	slr1762	-1.06941		hypothetical protein	hypothetical
2816	385.094	-0.0966803	0.164691	0.58704	0.557177	0.76876	slr0312	-1.06931		two-component response regulator NarL subfamily	regulatory
518	3022.9	-0.0965254	0.156252	0.617755	0.536737	0.754256	slr1848	-1.0692	hisD	histidinol dehydrogenase	amino acid biosynthesis
2725	20.8383	-0.0962103	0.311134	0.309224	0.757151	NA	slr0516	-1.06896		hypothetical protein	hypothetical
1899	970.856	-0.0960754	0.117842	0.815293	0.414905	0.664839	slr0947	-1.06886	rpaB, ycf27	response regulator for energy transfer from phycobilisomes to photosystems	regulatory
2363	253.659	-0.095501	0.115248	0.828657	0.407299	0.657796	sll0414	-1.06844		hypothetical protein	hypothetical
2337	208.737	-0.0954684	0.152324	0.626746	0.530825	0.750266	sll0207	-1.06841	rfbA	glucose-1-phosphate thymidylyltransferase	cell envelope
3399	393.799	-0.0953792	0.157616	0.605138	0.545087	0.759153	sll8049	-1.06835		type I site-specific deoxyribonuclease chain R	DNA replication, etc.
3531	3.06753	-0.0952613	0.396655	0.240161	0.810205	NA	ssl5091	-1.06826		unknown protein	unknown
3144	22.1853	-0.0950601	0.299042	0.317882	0.750575	0.887043		-1.06811
2931	269.299	-0.0948321	0.11862	0.799463	0.424022	0.672838	sll0031	-1.06794		hypothetical protein	hypothetical
3271	748.657	-0.0948215	0.102085	0.928853	0.352965	0.612583	slr0591	-1.06793		ribonucleoside-diphosphate reductase beta chain	nucleotide/nucleosides synthesis
2918	356.672	-0.0944724	0.185875	0.508256	0.611274	0.804753	sll0042	-1.06767	pixJ2, pisJ2	methyl-accepting chemotaxis protein for positive phototaxis	cellular processes
1006	1113.9	-0.0942792	0.125384	0.751923	0.452098	0.694706	sll1355	-1.06753		hypothetical protein	hypothetical
1491	317.595	-0.0939932	0.112451	0.835857	0.403236	0.655308	sll1418	-1.06732	psbP2	photosystem II oxygen-evolving complex 23K protein PsbP homolog	photosynthesis/respiration
66	562.813	-0.0935936	0.185923	0.5034	0.614683	0.807113	sll1057	-1.06702	trxM2	thioredoxin M	biosynthesis of cofactors, prosthetic groups, and carriers
2153	1370.17	-0.0934451	0.186548	0.500919	0.616428	0.808427	ssr0536	-1.06691		unknown protein	unknown
2709	125.634	-0.0930831	0.157747	0.590079	0.555138	0.76757	slr0502	-1.06665	cobW	cobalamin synthesis protein cobW homolog	biosynthesis of cofactors, prosthetic groups, and carriers
2175	69592.4	-0.0928155	0.274217	0.338475	0.735005	0.877185	sll0170	-1.06645	dnaK2	DnaK protein 2, heat shock protein 70, molecular chaperone	cellular processes
704	469.42	-0.0925675	0.137359	0.67391	0.500368	0.729675	slr2013	-1.06627		hypothetical protein	hypothetical
189	3269.22	-0.0923034	0.191792	0.481267	0.630326	0.820411	slr1103	-1.06607		hypothetical protein	hypothetical
1217	636.876	-0.0915001	0.157783	0.579911	0.561974	0.770971	sll1692	-1.06548		hypothetical protein	hypothetical
3450	2017.77	-0.0910083	0.151186	0.601964	0.547198	0.761135	slr5005	-1.06511		hypothetical protein	hypothetical
927	471.322	-0.0907694	0.164229	0.552701	0.580468	0.783024	sll1464	-1.06494		hypothetical protein	hypothetical
3526	296.856	-0.0905981	0.149698	0.605206	0.545042	0.759153	sll5086	-1.06481		transcriptional regulatory protein GntR family	regulatory
848	698.16	-0.0903928	0.149903	0.603008	0.546503	0.760788	slr2070	-1.06466		hypothetical protein	hypothetical
1912	442.862	-0.0903795	0.230739	0.391695	0.695283	0.857424	slr0954	-1.06465		hypothetical protein	hypothetical
2578	1017.18	-0.0901308	0.162224	0.555593	0.578489	0.78176	slr0897	-1.06447		probable endoglucanase	intermediary metabolism
3052	41.7613	-0.0901125	0.287812	0.313095	0.754209	0.887152	slr1454	-1.06445	cysW	sulfate transport system permease protein	transport/binding
1385	430.955	-0.0901114	0.138943	0.648549	0.51663	0.741544	slr1724	-1.06445		hypothetical protein	hypothetical
1420	173.494	-0.0900444	0.146982	0.612622	0.540126	0.756221	sll0245	-1.0644		probable GTP binding protein	other
1587	18131.4	-0.089853	0.191641	0.468862	0.639168	0.824647	sll0819	-1.06426	psaF	photosystem I reaction center subunit III precursor (PSI-F), plastocyanin (cyt c553) docking protein	photosynthesis/respiration
1506	331.964	-0.0897084	0.218631	0.410318	0.681572	0.852963	slr1522	-1.06416		putative transposase [ISY352d: 1614422 - 1615835]	other
2066	1195.62	-0.0892423	0.204621	0.436135	0.662739	0.840781	sll0141	-1.06381		hypothetical protein	hypothetical
2272	131.408	-0.089138	0.186722	0.477384	0.633089	0.820411	slr0347	-1.06373		probable permease protein of ABC transporter	transport/binding
2253	508.648	-0.0888169	0.119863	0.740986	0.458702	0.699822	sll0755	-1.0635	tpx, ycf42	thioredoxin peroxidase	cellular processes
2419	692.668	-0.0886352	0.119502	0.741706	0.458266	0.699566	sll0055	-1.06336		processing protease	RNA/translation
2149	10253.8	-0.0885362	0.225543	0.392546	0.694655	0.857409	ssl0563	-1.06329	psaC	photosystem I subunit VII	photosynthesis/respiration
516	424.628	-0.0880437	0.1579	0.557592	0.577123	0.781229	slr1846	-1.06293	ycf64	hypothetical protein YCF64	biosynthesis of cofactors, prosthetic groups, and carriers
2920	3615.3	-0.0877911	0.150521	0.583247	0.559727	0.770424	sll0040	-1.06274	pixI, pisI	positive phototaxis protein, homologous to chemotaxis protein CheW	cellular processes
179	323.827	-0.0867054	0.121438	0.713989	0.475234	0.711084	slr1094	-1.06194		hypothetical protein	hypothetical
2812	59.7031	-0.0866711	0.223658	0.387516	0.698374	0.859518	sll0282	-1.06192		unknown protein	unknown
211	140.121	-0.0866432	0.247148	0.350572	0.725909	0.872367	slr1774	-1.0619		unknown protein	unknown
2465	1681.58	-0.0863484	0.27211	0.317329	0.750994	0.887152	sll0680	-1.06168		phosphate-binding periplasmic protein precursor (PBP)	transport/binding
124	229.546	-0.0859119	0.145045	0.592314	0.55364	0.766453	slr0238	-1.06136		hypothetical protein	hypothetical
1489	126.779	-0.0856449	0.176838	0.484312	0.628165	0.819418	slr1510	-1.06116	plsX	fatty acid/phospholipid synthesis protein PlsX	lipid metabolism
1654	318.827	-0.0856137	0.165983	0.515797	0.605996	0.803374	sll1245	-1.06114	cytM	cytochrome cM	photosynthesis/respiration
1147	1149.11	-0.0855779	0.13231	0.6468	0.517761	0.741922	sll1766	-1.06111		hypothetical protein	hypothetical
21	71.3114	-0.0853073	0.247224	0.345061	0.730049	0.874575	sll1408	-1.06091		transcriptional regulator	regulatory
1063	668.997	-0.0852207	0.131737	0.646902	0.517695	0.741922	sll0872	-1.06085		unknown protein	unknown
3395	130.342	-0.0851975	0.231904	0.367383	0.713333	0.864854	slr7101	-1.06083		unknown protein	unknown
1205	810.859	-0.0851564	0.126516	0.673088	0.500891	0.729675	sll1697	-1.0608		hypothetical protein	hypothetical
2328	208.291	-0.0851001	0.220441	0.386044	0.699464	0.86024	ST6803t31	-1.06076			RNA/translation
3100	1085.71	-0.0849982	0.135866	0.625602	0.531576	0.751016	slr1557	-1.06069		hypothetical protein	hypothetical
2063	302.555	-0.0849902	0.15767	0.539038	0.58986	0.789773	slr0156	-1.06068	clpB2	ClpB protein	RNA/translation
297	119.639	-0.0846218	0.18796	0.450211	0.652558	0.833432	slr1307	-1.06041		hypothetical protein	hypothetical
2937	244.206	-0.08419	0.229036	0.367585	0.713183	0.864854	slr0042	-1.06009		probable porin; major outer membrane protein	cell envelope
767	1167.25	-0.0839055	0.131487	0.638128	0.523391	0.744683	ssl3445	-1.05988	rpl31	50S ribosomal protein L31	RNA/translation
2216	137.345	-0.0836849	0.166484	0.50266	0.615204	0.80744	slr0381	-1.05972		lactoylglutathione lyase	other
611	421.585	-0.083604	0.167331	0.499634	0.617333	0.809303	slr1033	-1.05966		unknown protein	unknown
1780	77.6333	-0.0833076	0.232636	0.358102	0.720267	0.869543	slr1287	-1.05944		hypothetical protein	hypothetical
229	130.756	-0.0832505	0.181913	0.45764	0.647211	0.830013	sll1675	-1.0594		hypothetical protein	hypothetical
3335	70.0502	-0.0829776	0.197713	0.419687	0.674714	0.85062	ssl7039	-1.0592		hypothetical protein	hypothetical
2991	144.856	-0.082805	0.138413	0.598247	0.549675	0.763339	sll0899	-1.05908		UDP-N-acetylglucosamine pyrophosphorylase	cell envelope
159	301.021	-0.0825884	0.166219	0.496866	0.619284	0.811549	slr1411	-1.05892		hypothetical protein	hypothetical
1020	56.9627	-0.0820278	0.210728	0.389259	0.697085	0.85824	sll1349	-1.0585		phosphoglycolate phosphatase	energy metabolism
2984	418.927	-0.0818915	0.151802	0.539463	0.589567	0.789773		-1.0584
2085	1345.9	-0.0818611	0.175149	0.46738	0.640228	0.824821		-1.05838
2907	647.68	-0.0811471	0.169508	0.478722	0.632136	0.820411	sll0740	-1.05786		hypothetical protein	hypothetical
851	1083.11	-0.0810194	0.190028	0.426356	0.669849	0.847286	sll1968	-1.05777		photomixotrophic growth related protein, PmgA	other
299	1121.44	-0.0806024	0.0892806	0.902798	0.366633	0.622711	slr0962	-1.05746		unknown protein	unknown
1916	943.484	-0.0802325	0.198967	0.403245	0.686768	0.856606	sll0905	-1.05719		hypothetical protein	hypothetical
2796	26.895	-0.0799729	0.30245	0.264417	0.791459	0.905216	ssl0546	-1.057	minE	septum site-determining protein MinE	cellular processes
1136	139.68	-0.0799609	0.224291	0.356505	0.721462	0.869543		-1.05699
3248	41.7585	-0.0796874	0.241653	0.32976	0.741581	0.881675	slr1182	-1.05679		hypothetical protein	hypothetical
267	21.9139	-0.0796837	0.333737	0.238762	0.81129	0.917906		-1.05679
3278	899.572	-0.0795351	0.107611	0.739102	0.459845	0.700005	slr0594	-1.05668		hypothetical protein	hypothetical
477	132.771	-0.0794268	0.214312	0.370612	0.710927	0.864833	slr1053	-1.0566		unknown protein	unknown
318	131.254	-0.078915	0.245429	0.321539	0.747802	0.886659	sll0930	-1.05622		unknown protein	unknown
3163	24.5312	-0.078635	0.290232	0.270939	0.786438	0.90199		-1.05602
1990	325.412	-0.0785853	0.148298	0.529914	0.596171	0.795438	sll0273	-1.05598	nhaS2	Na+/H+ antiporter	transport/binding
2425	97.9614	-0.07844	0.195963	0.40028	0.688951	0.856861	slr0467	-1.05588	natA	conserved component of ABC transporter for natural amino acids	transport/binding
3285	1327.67	-0.0782311	0.14688	0.532619	0.594297	0.794022	slr0599	-1.05572		serine/threonine kinase	regulatory
240	22.2016	-0.0778675	0.278361	0.279736	0.77968	0.900315	ST6803t02	-1.05546			RNA/translation
1712	145.576	-0.0777001	0.172556	0.45029	0.652502	0.833432	sll1868	-1.05533	dnaG	DNA primase	DNA replication, etc.
2543	78.2836	-0.077435	0.17273	0.4483	0.653937	0.834569	slr0196	-1.05514		unknown protein	unknown
2560	572.88	-0.0774108	0.137997	0.56096	0.574825	0.779273	slr0208	-1.05512		hypothetical protein	hypothetical
2397	438.515	-0.0773931	0.107429	0.720413	0.471271	0.707476	sll0065	-1.05511	ilvN	acetolactate synthase small subunit	amino acid biosynthesis
2070	3756.8	-0.0772892	0.10736	0.719908	0.471582	0.707476	slr0164	-1.05503	clpP4	ATP-dependent Clp protease proteolytic subunit	RNA/translation
431	26151.5	-0.0772213	0.20272	0.380926	0.703258	0.86335	sll1515	-1.05498	gifB	glutamine synthetase inactivating factor IF17	unknown
984	250.64	-0.0769908	0.157974	0.487362	0.626002	0.817532	ssr2061	-1.05482		glutaredoxin	biosynthesis of cofactors, prosthetic groups, and carriers
53	318.015	-0.0769607	0.208531	0.369061	0.712082	0.864833	slr1117	-1.05479		hypothetical protein	hypothetical
2339	476.638	-0.0769591	0.136347	0.564436	0.572458	0.778233	sll0205	-1.05479		hypothetical protein	hypothetical
2530	36.74	-0.0768708	0.27757	0.276942	0.781825	0.901234	sll0371	-1.05473		unknown protein	unknown
1887	833.843	-0.0767506	0.1292	0.594044	0.552483	0.765993	slr0937	-1.05464		unknown protein	unknown
1855	34.3529	-0.0766393	0.279073	0.274621	0.783607	0.90178	ssr2803	-1.05456		hypothetical protein	hypothetical
150	92.0801	-0.0763672	0.181968	0.419673	0.674724	0.85062	slr0254	-1.05436		hypothetical protein	hypothetical
78	942.876	-0.0761453	0.194314	0.391866	0.695157	0.857424	sll1049	-1.0542		hypothetical protein	hypothetical
1383	102.584	-0.0760957	0.176319	0.431579	0.666047	0.843726	slr1723	-1.05416		permease protein of sugar ABC transporter	transport/binding
3545	7.59283	-0.0760292	0.375347	0.202557	0.839481	NA	ssr5106	-1.05411		hypothetical protein	hypothetical
1115	73.3044	-0.0758535	0.192035	0.394998	0.692844	0.857031	slr1861	-1.05398		probable sigma regulatory factor	transcription
3053	834.272	-0.0754411	0.189882	0.397305	0.691142	0.856898	slr1455	-1.05368	cysA	sulfate transport system ATP-binding protein	transport/binding
2169	35.9941	-0.075306	0.274768	0.274072	0.78403	0.90178	ssl0312	-1.05358		hypothetical protein	hypothetical
636	477.286	-0.0750078	0.173615	0.432036	0.665715	0.843617	slr1385	-1.05337		unknown protein	unknown
300	22.6316	-0.0748588	0.275633	0.271588	0.785938	0.90178	ST6803t04	-1.05326			RNA/translation
3396	232.616	-0.0748274	0.23939	0.312576	0.754603	0.887152	slr7102	-1.05324		hypothetical protein	hypothetical
2702	132.933	-0.0747622	0.171863	0.43501	0.663555	0.841504	sll0489	-1.05319		ATP-binding protein of ABC transporter	transport/binding
599	327.808	-0.0743066	0.115498	0.643357	0.519993	0.742629	sll0993	-1.05285		potassium channel	transport/binding
1068	280.933	-0.0742676	0.156921	0.47328	0.636013	0.822129	slr0884	-1.05283	gap1	glyceraldehyde 3-phosphate dehydrogenase 1 (NAD+)	energy metabolism
2127	248.348	-0.0737762	0.161591	0.456563	0.647985	0.830694	slr0994	-1.05247		lipoate-protein ligase B	biosynthesis of cofactors, prosthetic groups, and carriers
3410	126.24	-0.073547	0.215197	0.341766	0.732527	0.876315	sll8011	-1.0523		unknown protein	unknown
3666	82.8866	-0.0732675	0.205124	0.357187	0.720952	0.869543	slr6103	-1.0521		hypothetical protein	hypothetical
116	94.0033	-0.0727044	0.195706	0.371499	0.710266	0.864833	sll0696	-1.05169		hypothetical protein	hypothetical
186	875.863	-0.0726073	0.178878	0.405904	0.684813	0.856079	slr1100	-1.05162		hypothetical protein	hypothetical
2598	182.102	-0.0725487	0.191467	0.37891	0.704755	0.86335	slr0919	-1.05157		hypothetical protein	hypothetical
1935	171735	-0.0723814	0.179599	0.403016	0.686936	0.856606	slr1634	-1.05145		hypothetical protein	hypothetical
1187	235.842	-0.0719682	0.138497	0.519637	0.603316	0.801686	sll2003	-1.05115		hypothetical protein	hypothetical
1573	158.197	-0.071869	0.227333	0.316139	0.751897	0.887152	sll1224	-1.05108	hoxY	hydrogenase subunit of the bidirectional hydrogenase	other
2542	72.7025	-0.0718204	0.224419	0.320028	0.748947	0.886659	slr0195	-1.05104		hypothetical protein	hypothetical
2912	503.391	-0.0713802	0.162158	0.44019	0.659799	0.838542	sll0047	-1.05072	ycf12	hypothetical protein YCF12	hypothetical
208	498.258	-0.0710004	0.154037	0.460931	0.644848	0.828569	slr1772	-1.05044		probable hydrolase, periplasmic protein	other
2979	69.6096	-0.0708604	0.264963	0.267435	0.789135	0.904173	sll0494	-1.05034		unknown protein	unknown
3539	8.65393	-0.070659	0.373991	0.188933	0.850146	NA	ssl5100	-1.0502		hypothetical protein	hypothetical
946	421.939	-0.0705715	0.124154	0.56842	0.56975	0.776395	slr1748	-1.05013		probable phosphoglycerate mutase	other
687	678.487	-0.0692098	0.118758	0.582779	0.560042	0.770537	sll1571	-1.04914		hypothetical protein	hypothetical
2420	794.124	-0.0691354	0.150365	0.459785	0.645671	0.82897	slr0067	-1.04909		MRP protein homolog	other
1983	231.778	-0.0688997	0.132966	0.518175	0.604336	0.802729	sll0420	-1.04892	ureB	urease beta subunit	intermediary metabolism
1184	45.6344	-0.068854	0.242788	0.283597	0.776719	0.89929	ssl3829	-1.04888		hypothetical protein	hypothetical
827	378.484	-0.0688193	0.329992	0.208548	0.834801	0.928373	slr1200	-1.04886		urea transport system permease protein	transport/binding
670	470.451	-0.0687048	0.182202	0.377081	0.706113	0.863757	slr1703	-1.04877	serS	seryl-tRNA synthetase	RNA/translation
1434	71.3401	-0.068513	0.237587	0.28837	0.773063	0.897108	sll0237	-1.04864		unknown protein	unknown
2887	61.4116	-0.068434	0.204796	0.334157	0.738261	0.879789	slr0709	-1.04858		hypothetical protein	hypothetical
880	573.254	-0.0682334	0.103171	0.661361	0.508381	0.73526	sll1736	-1.04843		hypothetical protein	hypothetical
1216	841.154	-0.0681753	0.142961	0.476881	0.633447	0.820411	slr1818	-1.04839		hypothetical protein	hypothetical
2691	1370.03	-0.0680391	0.108028	0.629831	0.528805	0.749579	sll0078	-1.04829	thrS	threonyl-tRNA synthetase	RNA/translation
89	263.53	-0.0676389	0.137523	0.491837	0.622835	0.815265	sll0710	-1.048		unknown protein	unknown
1647	522.803	-0.0675142	0.153096	0.440993	0.659218	0.838542	slr1347	-1.04791		beta-type carbonic anhydrase localized in the carboxysome	photosynthesis/respiration
1714	175.319	-0.067424	0.149194	0.451921	0.651326	0.833103	sll1866	-1.04784		hypothetical protein	hypothetical
1695	840.027	-0.0673171	0.121829	0.552553	0.580569	0.783024	sll1879	-1.04777	ycf55	two-component response regulator	regulatory
3286	1534.69	-0.0673059	0.119433	0.563548	0.573062	0.778233	slr0600	-1.04776		NADP-thioredoxin reductase	biosynthesis of cofactors, prosthetic groups, and carriers
2168	26.4612	-0.0672395	0.309485	0.217263	0.828004	0.925145		-1.04771
749	516.629	-0.0669192	0.091262	0.733265	0.463397	0.701974	slr1145	-1.04748	gltS	Monocomponent sodium-dependent glutamate permease GltS	transport/binding
3155	140.136	-0.0666537	0.17597	0.378778	0.704853	0.86335	slr0751	-1.04728		hypothetical protein	hypothetical
3394	214.829	-0.06665	0.223383	0.298366	0.765424	0.892245	slr7100	-1.04728		unknown protein	unknown
2834	28.5684	-0.0664948	0.361537	0.183922	0.854074	0.938811	sll0797	-1.04717	nrsR,rppA	redox-responsive and/or Ni(II)-responsive regulator, two-component response regulator OmpR subfamily	regulatory
3185	10752.7	-0.0664858	0.261362	0.254382	0.799201	0.90961	slr1655	-1.04716	psaL	photosystem I subunit XI	photosynthesis/respiration
3071	3.6189	-0.0657301	0.402406	0.163343	0.870248	NA	ST6803r04	-1.04661
1442	1829.21	-0.0653433	0.166387	0.392718	0.694528	0.857409	slr2084	-1.04633		hypothetical protein	hypothetical
3444	7.28249	-0.0651602	0.383831	0.169762	0.865197	NA	ssr8047	-1.0462		unknown protein	unknown
1193	160.938	-0.0645861	0.162465	0.397539	0.69097	0.856898	sll1709	-1.04578		3-ketoacyl-acyl carrier protein reductase	energy metabolism
1250	661.556	-0.0644909	0.122588	0.52608	0.598832	0.797899	slr1746	-1.04572		glutamate racemase	cell envelope
1143	465.469	-0.0643066	0.163399	0.393556	0.693909	0.857409	slr1876	-1.04558		hypothetical protein	hypothetical
1943	237.47	-0.064279	0.189931	0.338433	0.735037	0.877185	sll1531	-1.04556		unknown protein	unknown
1619	367.875	-0.0640361	0.223377	0.286673	0.774363	0.897474	sll0803	-1.04539		hypothetical protein	hypothetical
3357	279.394	-0.0635966	0.134864	0.47156	0.637241	0.823093	slr7061	-1.04507		unknown protein	unknown
1845	146.152	-0.0632764	0.178871	0.353754	0.723523	0.87103	slr1673	-1.04484		probable tRNA/rRNA methyltransferase	RNA/translation
3106	898.571	-0.0629347	0.157423	0.399782	0.689317	0.856861	slr1562	-1.04459		glutaredoxin	biosynthesis of cofactors, prosthetic groups, and carriers
1359	144.745	-0.062819	0.158097	0.397345	0.691113	0.856898	sll1902	-1.0445		hypothetical protein	hypothetical
3025	25.5053	-0.0626633	0.294031	0.213118	0.831235	0.927543		-1.04439
3477	579.853	-0.0626499	0.243554	0.257233	0.796999	0.908511	sll5034	-1.04438		hypothetical protein	hypothetical
3563	912.363	-0.062528	0.140005	0.446612	0.655156	0.834878	slr5124	-1.04429		hypothetical protein	hypothetical
1881	1511.56	-0.0623136	0.0780403	0.79848	0.424592	0.672963	slr1697	-1.04414		serine/threonine kinase	regulatory
2031	549.79	-0.0620422	0.134284	0.462022	0.644066	0.828569	slr0401	-1.04394		periplasmic polyamine-binding protein of ABC transporter	transport/binding
2148	88.9805	-0.0620208	0.198985	0.311687	0.755279	0.887152	ssl0564	-1.04393		transcriptional regulator	regulatory
1199	727.094	-0.0619564	0.252502	0.24537	0.80617	0.914194	sll1702	-1.04388	ycf51	hypothetical protein YCF51	hypothetical
3669	28.6329	-0.0616629	0.347948	0.177218	0.859337	0.940785	slr6106	-1.04367		hypothetical protein	hypothetical
1803	408.248	-0.0611381	0.126731	0.482423	0.629506	0.820411	slr1534	-1.04329		hypothetical protein	hypothetical
690	352.563	-0.0610085	0.244983	0.249032	0.803336	0.912092	sll1568	-1.04319		fibrillin	cell envelope
1904	49.838	-0.0609852	0.234119	0.260488	0.794488	0.907569	slr0950	-1.04318		hemolysin-like protein	cellular processes
2895	60.409	-0.060413	0.287944	0.209808	0.833817	0.928087	smr0003	-1.04276	petM	cytochrome b6-f complex subunit PetM	photosynthesis/respiration
1879	163.872	-0.0600116	0.164743	0.364274	0.715653	0.86613	slr1694	-1.04247		expression activator appA homolog	regulatory
719	351.209	-0.0597753	0.175116	0.341346	0.732843	0.876387	slr2026	-1.0423	folP	dihydropteroate synthase	biosynthesis of cofactors, prosthetic groups, and carriers
366	264.06	-0.0597667	0.128022	0.466847	0.640609	0.82495	ssr1766	-1.0423		hypothetical protein	hypothetical
1764	489.189	-0.0595526	0.185756	0.320596	0.748517	0.886659	slr1276	-1.04214		hypothetical protein	hypothetical
839	183.792	-0.0592171	0.148342	0.399192	0.689752	0.856861	slr1211	-1.0419	cobN	cobalt-chelatase subunit CobN	biosynthesis of cofactors, prosthetic groups, and carriers
2335	257.165	-0.0590367	0.202871	0.291006	0.771046	0.895755	sll0209	-1.04177		hypothetical protein	hypothetical
1663	115.236	-0.0589823	0.204963	0.28777	0.773523	0.897108	ssl3580	-1.04173	hypC	putative hydrogenase expression/formation protein HypC	other
3090	850.004	-0.0587117	0.0897744	0.653992	0.513117	0.738361	sll0621	-1.04154	ccdA	putative c-type cytochrome biogenesis protein CcdA	other
1327	42.0022	-0.0585637	0.233479	0.250831	0.801945	0.91139	sll1959	-1.04143		probable inositol monophosphatase	other
2452	170.249	-0.0584664	0.223065	0.262105	0.793241	0.90672	sll0454	-1.04136	pheS	phenylalanyl-tRNA synthetase alpha chain	RNA/translation
2754	4841.44	-0.0581059	0.148498	0.391291	0.695582	0.857424	slr0623	-1.0411	trxA	thioredoxin	biosynthesis of cofactors, prosthetic groups, and carriers
1139	325.616	-0.0580208	0.121638	0.476996	0.633365	0.820411	sll1768	-1.04104		probable oligopeptides ABC transporter permease protein	transport/binding
1144	828.226	-0.0580055	0.18208	0.318571	0.750052	0.8869	sll1767	-1.04103		30S ribosomal protein S6	RNA/translation
1112	851.842	-0.0579574	0.141056	0.410881	0.68116	0.852963	slr1857	-1.04099		isoamylase	intermediary metabolism
1586	9096.66	-0.0575938	0.186296	0.309152	0.757206	0.887981	sml0008	-1.04073	psaJ	photosystem I subunit IX	photosynthesis/respiration
2156	772.855	-0.0572751	0.15612	0.366867	0.713718	0.864872	slr0337	-1.0405		hypothetical protein	hypothetical
2859	124.31	-0.0572666	0.1539	0.372103	0.709816	0.864833	sll0778	-1.04049		ABC transporter, ATP-binding protein	transport/binding
753	530.798	-0.0571894	0.109663	0.521499	0.602019	0.80086	slr1149	-1.04044		ATP-binding protein of ABC transporter	transport/binding
2515	160.189	-0.0571667	0.2241	0.255094	0.79865	0.909286	ssl0750	-1.04042		unknown protein	unknown
2604	127.24	-0.057091	0.209714	0.272232	0.785444	0.90178	slr0922	-1.04037	pth	peptidyl-tRNA hydrolase	RNA/translation
909	816.335	-0.0570822	0.153771	0.371217	0.710476	0.864833	slr1535	-1.04036		hypothetical protein	hypothetical
1396	103.382	-0.0570203	0.158244	0.360332	0.718599	0.868773	sll1592	-1.04031		two-component response regulator NarL subfamily	regulatory
964	1280.26	-0.0567904	0.123681	0.459169	0.646113	0.829227	slr1227	-1.04015		chloroplastic outer envelope membrane protein homolog	cell envelope
2369	70.5283	-0.0567755	0.219217	0.258992	0.795641	0.908184	sll0409	-1.04014		similar to O-succinylbenzoate-CoA synthase	biosynthesis of cofactors, prosthetic groups, and carriers
1853	1707.75	-0.0567262	0.158873	0.357054	0.721052	0.869543	sll1564	-1.0401		putative lyase	amino acid biosynthesis
620	1327.56	-0.0565715	0.157371	0.359479	0.719237	0.868985	sll0982	-1.03999		unknown protein	unknown
2087	1693.92	-0.0565651	0.167484	0.337735	0.735563	0.877185	slr1932	-1.03999		unknown protein	unknown
1815	114.922	-0.0565388	0.181549	0.311425	0.755478	0.887152	slr1159	-1.03997	purD	glycinamide ribonucleotide synthetase	nucleotide/nucleosides synthesis
3086	36.2571	-0.0562735	0.244427	0.230226	0.817916	0.922009	sll0624	-1.03978		unknown protein	unknown
2159	12.1351	-0.0562347	0.335149	0.16779	0.866748	NA		-1.03975
328	740.286	-0.056184	0.157719	0.356229	0.721669	0.869543	sll0922	-1.03971		unknown protein	unknown
2071	3299.15	-0.0561328	0.10286	0.545718	0.585259	0.786924	slr0165	-1.03968	clpP3	ATP-dependent Clp protease proteolytic subunit	RNA/translation
2632	10824.4	-0.0561245	0.117675	0.476943	0.633402	0.820411	sll0541	-1.03967	desC,des9	acyl-lipid desaturase (delta 9)	lipid metabolism
64	136.3	-0.0560732	0.137785	0.406963	0.684035	0.855733	sll1059	-1.03963		adenylate kinase	nucleotide/nucleosides synthesis
2268	407.142	-0.0558379	0.148695	0.375519	0.707275	0.863801	slr0345	-1.03946		unknown protein	unknown
1308	98.5955	-0.0558046	0.177111	0.315083	0.752699	0.887152	ssl2296	-1.03944		pterin-4a-carbinolamine dehydratase	biosynthesis of cofactors, prosthetic groups, and carriers
2016	1006.54	-0.0556691	0.139429	0.399264	0.689698	0.856861	slr0293	-1.03934		glycine dehydrogenase	energy metabolism
2003	222.24	-0.0556506	0.168645	0.329986	0.741411	0.881675	sll0261	-1.03933		hypothetical protein	hypothetical
529	766.839	-0.0551147	0.14937	0.368982	0.712141	0.864833	slr2033	-1.03894	rubA	membrane-associated rubredoxin, essential for photosystem I assembly	lipid metabolism
2507	24.6848	-0.0544413	0.276546	0.196861	0.843936	0.934947		-1.03846
1135	730.742	-0.0543484	0.131912	0.412006	0.680335	0.852663	sll1770	-1.03839		hypothetical protein	hypothetical
403	435.729	-0.0540387	0.167893	0.321863	0.747556	0.886659	sll0648	-1.03817		probable glycosyltransferase	other
662	203.646	-0.053884	0.285514	0.188726	0.850307	0.937807	sll1283	-1.03806		similar to stage II sporulation protein D	other
171	265.836	-0.0537881	0.135656	0.396503	0.691734	0.856898	slr1416	-1.03799		similar to MorR protein	regulatory
2059	400.425	-0.053754	0.133945	0.401313	0.688189	0.856606	sll0145	-1.03796	frr, rrf	ribosome releasing factor	RNA/translation
2146	770.171	-0.0530894	0.104825	0.506455	0.612537	0.806107	sll0297	-1.03748		hypothetical protein	hypothetical
935	64.06	-0.053003	0.205058	0.258478	0.796038	0.908184	sll1457	-1.03742		probable glycosyltransferase	cell envelope
1977	428.174	-0.0528598	0.166026	0.318383	0.750194	0.8869	sll0424	-1.03732		hypothetical protein	hypothetical
1540	40.4409	-0.0525975	0.236463	0.222434	0.823976	0.924866	slr2127	-1.03713		hypothetical protein	hypothetical
1626	2175.52	-0.0520095	0.147627	0.352303	0.724611	0.871464	sll1260	-1.03671	rps2	30S ribosomal protein S2	RNA/translation
3447	25.5058	-0.0515427	0.284816	0.180969	0.856392	0.940031	sll5132	-1.03637		hypothetical protein	hypothetical
1551	139.621	-0.0509928	0.223189	0.228473	0.819278	0.922598	sll1239	-1.03598		unknown protein	unknown
937	69.4798	-0.0505857	0.240958	0.209936	0.833718	0.928087	slr1552	-1.03569		unknown protein	unknown
1595	116.726	-0.0500362	0.183936	0.272031	0.785599	0.90178	sll0816	-1.03529		probable oxidoreductase	other
2808	254.396	-0.0500275	0.120293	0.415879	0.677498	0.851645	sll0286	-1.03528	ycf52	hypothetical protein YCF52	hypothetical
1730	719.867	-0.0499641	0.179651	0.278117	0.780922	0.900801	sll1383	-1.03524		probable myo-inositol-1(or 4)-monophosphatase	regulatory
1575	353.293	-0.0498992	0.120967	0.412503	0.679971	0.852663	sll1222	-1.03519		hypothetical protein	hypothetical
938	41.9519	-0.0498275	0.237104	0.210151	0.83355	0.928087	sll1455	-1.03514		hypothetical protein	hypothetical
2628	300.8	-0.0493431	0.161987	0.304611	0.760663	0.890653	slr0574	-1.03479		cytochrome P450	lipid metabolism
72	1611.54	-0.048716	0.161401	0.301833	0.76278	0.891539	sll1053	-1.03434		hypothetical protein	hypothetical
3273	4948.63	-0.0486795	0.262441	0.185488	0.852846	0.938811	sll0572	-1.03432		hypothetical protein	hypothetical
368	915.484	-0.0484936	0.169497	0.286103	0.7748	0.897675		-1.03418
1524	0.64674	-0.0484111	0.298166	0.162363	0.87102	NA	slr2112	-1.03413		putative transposase [ISY100o: 1626093 - 1627038]	other
1722	101.56	-0.0483218	0.221026	0.218625	0.826942	0.924866	sll1386	-1.03406		hypothetical protein	hypothetical
1325	334.046	-0.0479639	0.225037	0.213138	0.83122	0.927543	sll1961	-1.0338		hypothetical protein	hypothetical
1765	1947.59	-0.0479039	0.130357	0.367484	0.713258	0.864854	slr1277	-1.03376		pilus assembly protein homologous to general secretion pathway protein D	cellular processes
554	346.273	-0.0478893	0.157712	0.30365	0.761394	0.890899	slr2047	-1.03375		PhoH like protein	other
2017	31.0237	-0.0474185	0.295183	0.160641	0.872376	0.948279	slr0294	-1.03341		unknown protein	unknown
2044	19.3066	-0.0471908	0.304192	0.155135	0.876715	NA	slr0142	-1.03325		hypothetical protein	hypothetical
3385	22.4422	-0.046116	0.27435	0.168092	0.866511	0.945008	slr7091	-1.03248		hypothetical protein	hypothetical
1915	740.297	-0.0459209	0.115199	0.398624	0.69017	0.856861	slr0958	-1.03234	cysS	cysteinyl-tRNA synthetase	RNA/translation
1692	2960.36	-0.0459104	0.240969	0.190524	0.848899	0.937475	sll1882	-1.03233		unknown protein	unknown
3401	297.224	-0.0457062	0.189834	0.24077	0.809734	0.916715	sll8002	-1.03219		hypothetical protein	hypothetical
1086	335.177	-0.0456095	0.162682	0.28036	0.779201	0.900315	sll0861	-1.03212		hypothetical protein	hypothetical
2926	572.744	-0.0451381	0.149726	0.301471	0.763055	0.891539	sll0037	-1.03178		hypothetical protein	hypothetical
547	675.651	-0.0446705	0.178617	0.250091	0.802517	0.911563	sll1938	-1.03145		hypothetical protein	hypothetical
293	333.804	-0.0445213	0.162823	0.273433	0.78452	0.90178	sll1187	-1.03134		prolipoprotein diacylglyceryl transferase	cell envelope
2987	300.362	-0.0443504	0.147235	0.301223	0.763245	0.891539	slr0929	-1.03122		chromosome partitioning protein, ParA family	DNA replication, etc.
2448	351.393	-0.0442003	0.127109	0.347735	0.728039	0.874005	sll0456	-1.03111		hypothetical protein	hypothetical
898	141160	-0.0441857	0.109654	0.402955	0.686981	0.856606	slr1841	-1.0311		probable porin; major outer membrane protein	cell envelope
828	440.637	-0.0432301	0.363463	0.118939	0.905323	0.962469	slr1201	-1.03042		urea transport system permease protein	transport/binding
2644	1344.2	-0.0421364	0.298823	0.141008	0.887864	0.954727	sll0834	-1.02964		low affinity sulfate transporter	transport/binding
2394	2331.96	-0.0420377	0.163162	0.257644	0.796681	0.908511	sll0068	-1.02957		unknown protein	unknown
563	3328.89	-0.0420312	0.143588	0.29272	0.769736	0.894841	sll1931	-1.02956	glyA	serine hydroxymethyltransferase	amino acid biosynthesis
1781	698.801	-0.0420041	0.127412	0.32967	0.741649	0.881675	slr1288	-1.02954		hypothetical protein	hypothetical
1461	95.4676	-0.0417564	0.190717	0.218944	0.826694	0.924866	slr2096	-1.02937		putative transposase [ISY120c: 1561629 - 1562430]	other
2009	1287.21	-0.0411409	0.123812	0.332284	0.739675	0.881166	slr0287	-1.02893		hypothetical protein	hypothetical
556	282.362	-0.0408706	0.150363	0.271814	0.785765	0.90178	slr2049	-1.02873	ycf58	hypothetical protein YCF58	hypothetical
858	2801.15	-0.0404475	0.212532	0.190313	0.849064	0.937475	slr2075	-1.02843	groES	10kD chaperonin	cellular processes
1290	38.5728	-0.0404231	0.256389	0.157663	0.874722	0.949421	sll1164	-1.02842		hypothetical protein	hypothetical
1820	146.931	-0.0403357	0.299242	0.134793	0.892776	0.956531	slr1161	-1.02835		hypothetical protein	hypothetical
2030	194.697	-0.0396614	0.177629	0.223282	0.823316	0.924866	slr0400	-1.02787		hypothetical protein	hypothetical
2075	4.45197	-0.039316	0.403135	0.0975257	0.922309	NA	slr0166	-1.02763		putative transposase [ISY523n: 2210271 - 2211142]	other
1767	31.2977	-0.0388649	0.254726	0.152575	0.878733	0.951147	sll1173	-1.02731		hypothetical protein	hypothetical
2940	489.378	-0.0388166	0.251881	0.154107	0.877525	0.950954	sll0027	-1.02727	ndhD4	NADH dehydrogenase subunit 4 (involved in constitutive, low affinity CO2 uptake)	photosynthesis/respiration
1936	889.579	-0.0386923	0.124115	0.311744	0.755235	0.887152	sll1532	-1.02718		hypothetical protein	hypothetical
681	259.98	-0.0382593	0.140309	0.272679	0.7851	0.90178	sll1573	-1.02687		hypothetical protein	hypothetical
1301	2883.49	-0.037824	0.206674	0.183013	0.854788	0.938811	sll1155	-1.02656		hypothetical protein	hypothetical
478	27317.1	-0.0377874	0.367701	0.102767	0.918148	0.965086	sll1009	-1.02654		unknown protein	unknown
1226	323.574	-0.0376037	0.142329	0.264202	0.791624	0.905216	slr1732	-1.02641		hypothetical protein	hypothetical
1261	118.123	-0.0376021	0.172649	0.217795	0.827589	0.924984	sll0853	-1.02641		hypothetical protein	hypothetical
998	914.798	-0.0369144	0.117719	0.313581	0.75384	0.887152	sll1362	-1.02592	ileS	isoleucyl-tRNA synthetase	RNA/translation
2985	581.415	-0.0367274	0.118152	0.31085	0.755915	0.887152	slr0926	-1.02578	ubiA	4-hydroxybenzoate-octaprenyl transferase	biosynthesis of cofactors, prosthetic groups, and carriers
2161	267.451	-0.0365244	0.164238	0.222387	0.824013	0.924866	slr0168	-1.02564		unknown protein	unknown
3276	505.697	-0.0364905	0.116959	0.311993	0.755046	0.887152	slr0593	-1.02562	samp	cAMP binding membrane protein	unknown
451	15.6064	-0.0364385	0.325691	0.111881	0.910918	NA	ssl2922	-1.02558	vapB	similar to virulence-associated protein VapB	cellular processes
1339	257.832	-0.0361522	0.119971	0.30134	0.763155	0.891539	sll1950	-1.02538		unknown protein	unknown
3327	28.8582	-0.0360438	0.247397	0.145692	0.884164	0.95298		-1.0253
524	1736.01	-0.0356349	0.215228	0.165568	0.868497	0.946156	slr1851	-1.02501		hypothetical protein	hypothetical
1978	479.268	-0.0355507	0.123457	0.28796	0.773377	0.897108	sll0423	-1.02495		hypothetical protein	hypothetical
1156	1311.22	-0.0355118	0.126715	0.28025	0.779285	0.900315	sll1758	-1.02492		MrsA protein homolog	other
731	57.8542	-0.0353911	0.221397	0.159853	0.872997	0.948451	slr1135	-1.02483		unknown protein	unknown
3035	39.5673	-0.0350822	0.244562	0.143449	0.885936	0.954244	sll1340	-1.02462		hypothetical protein	hypothetical
1334	142.247	-0.0344931	0.185698	0.185748	0.852642	0.938811	sll1956	-1.0242		hypothetical protein	hypothetical
2440	3285.77	-0.0342103	0.186324	0.183606	0.854323	0.938811	slr0483	-1.024		hypothetical protein	hypothetical
1470	754.375	-0.0340121	0.0981958	0.34637	0.729065	0.874403	sll1973	-1.02386		hypothetical protein	hypothetical
2687	6428.17	-0.0334776	0.156418	0.214026	0.830526	0.927358	slr0082	-1.02348		hypothetical protein	hypothetical
2547	3483.85	-0.0328974	0.210902	0.155984	0.876046	0.950555	sll0184	-1.02306	sigC	group2 RNA polymerase sigma factor SigC	transcription
941	756.174	-0.0326738	0.266611	0.122552	0.902462	0.960692	sll1453	-1.02291	nrtD	nitrate/nitrite transport system ATP-binding protein	transport/binding
2008	508.347	-0.0325303	0.118455	0.274623	0.783606	0.90178	ssr0482	-1.0228	rps16	30S ribosomal protein S16	RNA/translation
2824	234.045	-0.0324473	0.159222	0.203787	0.83852	0.930544	slr0319	-1.02275		beta-lactamase	other
893	651.244	-0.0321652	0.195611	0.164435	0.869389	0.946336	slr1837	-1.02255		two-component system response regulator OmpR subfamily	regulatory
915	125.925	-0.0320065	0.167655	0.190907	0.848598	0.937475	slr1542	-1.02243		2-C-methyl-D-erythritol 2,4-cyclodiphosphate synthase	other
268	501.034	-0.0318825	0.177067	0.180059	0.857106	0.940452	slr1289	-1.02235	icd	isocitrate dehydrogenase (NADP+)	energy metabolism
904	178.138	-0.0318553	0.151443	0.210346	0.833398	0.928087	sll1715	-1.02233		hypothetical protein	hypothetical
1349	191.506	-0.0317322	0.133997	0.236813	0.812802	0.919113	slr1993	-1.02224	phaA	PHA-specific beta-ketothiolase	lipid metabolism
1694	245.163	-0.0317005	0.161264	0.196576	0.844159	0.934947	sll1880	-1.02222		hypothetical protein	hypothetical
3268	148.538	-0.0316527	0.237432	0.133312	0.893946	0.956531	sll0576	-1.02218		putative sugar-nucleotide epimerase/dehydratease	other
2707	153.846	-0.0311705	0.147496	0.211331	0.832629	0.928087	sll0485	-1.02184		two-component response regulator NarL subfamily	regulatory
238	142.569	-0.0307021	0.206483	0.148691	0.881798	0.951944	slr1791	-1.02151	cysH	phosphoadenosine phosphosulfate reductase	amino acid biosynthesis
1609	1009.01	-0.0306807	0.17487	0.175449	0.860727	0.941102	slr0818	-1.02149		hypothetical protein	hypothetical
1940	24.8306	-0.0306556	0.265974	0.115258	0.908241	0.962853	ST6803t22	-1.02148			RNA/translation
3406	535.638	-0.0306047	0.238598	0.128268	0.897937	0.958178	sll8007	-1.02144		unknown protein	unknown
2818	56.5112	-0.0302272	0.229078	0.131951	0.895023	0.956874	slr0314	-1.02117		non-heme chloroperoxidase	other
874	699.214	-0.029943	0.133817	0.223761	0.822943	0.924866	sll1739	-1.02097		unknown protein	unknown
2143	84.0437	-0.0296144	0.160867	0.184093	0.853941	0.938811	slr0328	-1.02074		low molecular weight phosphotyrosine protein phosphatase	RNA/translation
2289	294.46	-0.0295665	0.175814	0.168169	0.866451	0.945008	slr0356	-1.02071		hypothetical protein	hypothetical
3261	51.0924	-0.0295009	0.213386	0.138251	0.890042	0.956084	slr0586	-1.02066		hypothetical protein	hypothetical
2196	2260.43	-0.0294984	0.182277	0.161833	0.871437	0.947962	slr0359	-1.02066		hypothetical protein	hypothetical
3523	207.146	-0.0290206	0.150989	0.192203	0.847584	0.937221	sll5083	-1.02032		unknown protein	unknown
2214	130.294	-0.0289085	0.20576	0.140496	0.888268	0.954727	slr0379	-1.02024		thymidylate kinase	other
38	1274.37	-0.0284097	0.102513	0.277133	0.781678	0.901234	sll1399	-1.01989		photosystem II reaction center 13 kDa protein	hypothetical
0	72.507	-0.0278861	0.206606	0.134972	0.892634	0.956531	slr0611	-1.01952		solanesyl diphosphate synthase	biosynthesis of cofactors, prosthetic groups, and carriers
2966	118.58	-0.0271884	0.152277	0.178546	0.858294	0.940548	sll0501	-1.01902		probable glycosyltransferase	hypothetical
1691	1498.4	-0.0270267	0.0963357	0.280547	0.779058	0.900315	sll1883	-1.01891	argJ	arginine biosynthesis bifunctional protein ArgJ	amino acid biosynthesis
1601	41.6021	-0.0269958	0.234988	0.114881	0.908539	0.962853	sll0812	-1.01889		hypothetical protein	hypothetical
1545	254.331	-0.0268051	0.122237	0.219289	0.826425	0.924866	slr2130	-1.01875	aroB	3-dehydroquinate synthase	amino acid biosynthesis
505	217.057	-0.0267051	0.150278	0.177704	0.858955	0.940785	sll1640	-1.01868		hypothetical protein	hypothetical
1544	180.994	-0.0263035	0.240438	0.109398	0.912887	0.963916	sll1994a	-1.0184		hypothetical protein
1740	72.1091	-0.0262652	0.184345	0.142479	0.886702	0.954244	slr1478	-1.01837		hypothetical protein	hypothetical
2125	2660.92	-0.025847	0.300043	0.0861443	0.931352	0.971265	slr0993	-1.01808		putative peptidase	cell envelope
3453	0.703868	-0.0257493	0.29393	0.0876034	0.930192	NA	ssl5007	-1.01801		unknown protein	unknown
1291	20.098	-0.0253058	0.296076	0.0854707	0.931887	NA	sll1163	-1.0177		unknown protein	unknown
79	5376.26	-0.0252273	0.185499	0.135997	0.891823	0.956444	slr1127	-1.01764		unknown protein	unknown
3355	318.414	-0.0245694	0.184643	0.133064	0.894143	0.956531	slr7059	-1.01718		hypothetical protein	hypothetical
1219	501.85	-0.0245453	0.141242	0.173782	0.862037	0.941931	slr1819	-1.01716		hypothetical protein	hypothetical
2742	232.895	-0.0243722	0.148871	0.163714	0.869957	0.946652	sll0593	-1.01704		glucokinase	energy metabolism
2837	17.0379	-0.0241957	0.331239	0.073046	0.94177	NA	slr0795	-1.01691	nrsC	cation efflux system protein involved in nickel and cobalt tolerance	hypothetical
75	77.6103	-0.0241272	0.204417	0.118029	0.906044	0.962517	slr1125	-1.01686		probable glucosyl transferase	biosynthesis of cofactors, prosthetic groups, and carriers
766	1698.14	-0.0240404	0.164818	0.14586	0.884032	0.95298	ssl3446	-1.0168		hypothetical protein	hypothetical
2703	597.932	-0.0239562	0.124168	0.192933	0.847011	0.936892	slr0500	-1.01674	hisB	imidazoleglycerol-phosphate dehydratase	amino acid biosynthesis
1054	99.9463	-0.0238039	0.272598	0.0873222	0.930415	0.971029	sll0875	-1.01664		hypothetical protein	hypothetical
3161	442.867	-0.0235408	0.108707	0.216552	0.828557	0.925461	sll0728	-1.01645	accA	acetyl-CoA carboxylase alpha subunit	lipid metabolism
869	1888.53	-0.0235174	0.113227	0.207701	0.835463	0.928406	ssl3335	-1.01643	secE	preprotein translocase SecE subunit	cellular processes
2170	149.973	-0.0233909	0.184924	0.126489	0.899345	0.958497	sll0175	-1.01635		hypothetical protein	hypothetical
2975	115.348	-0.0229694	0.207287	0.110809	0.911768	0.963329	sll0496	-1.01605		hypothetical protein	RNA/RNA/translation
3137	681.783	-0.0223787	0.117768	0.190024	0.849291	0.937475	sll1475	-1.01563	hik32	a part of phytochrome-like sensor histidine kinase gene (disrupted by insertion of IS)	regulatory
216	68.6549	-0.0223439	0.242187	0.0922591	0.926492	0.969636	slr1778	-1.01561		unknown protein	unknown
476	70.0426	-0.0222125	0.197914	0.112233	0.910639	0.963295	slr1052	-1.01552		hypothetical protein	hypothetical
2678	2663.2	-0.022143	0.217949	0.101597	0.919077	0.965383	sll0086	-1.01547		putative arsenical pump-driving ATPase	other
1704	1292.36	-0.0217708	0.209878	0.103731	0.917383	0.965086	sll1873	-1.0152		unknown protein	unknown
564	35.6904	-0.0215553	0.282717	0.0762433	0.939226	0.974253		-1.01505
1288	329.142	-0.0212063	0.13684	0.154971	0.876844	0.950713	sll1165	-1.01481		DNA mismatch repair protein	DNA replication, etc.
1150	360.595	-0.0205818	0.19365	0.106283	0.915358	0.965086	sll1763	-1.01437		unknown protein	unknown
3374	183.098	-0.020385	0.173024	0.117816	0.906213	0.962517	slr7080	-1.01423		unknown protein	unknown
239	441.343	-0.0203554	0.137529	0.148008	0.882337	0.951944	sll1670	-1.01421		heat-inducible transcription repressor HrcA homolog	regulatory
2451	38.8041	-0.0199724	0.243893	0.0818901	0.934734	0.97316	slr0496	-1.01394		unknown protein	unknown
605	1196.5	-0.0198285	0.13211	0.150091	0.880693	0.951671	sll0990	-1.01384		glutathione-dependent formaldehyde dehydrogenase	other
658	4668.04	-0.0197147	0.189198	0.104201	0.91701	0.965086	slr1397	-1.01376		unknown protein	unknown
901	403.232	-0.0194953	0.10777	0.180898	0.856448	0.940031	slr1844	-1.0136	uvrA	excinuclease ABC subunit A	DNA replication, etc.
3398	24.8028	-0.0194934	0.298531	0.065298	0.947937	0.976481		-1.0136
1518	0.613751	-0.0193763	0.282059	0.0686957	0.945232	NA	sll1999	-1.01352		putative transposase [ISY203h: 1623060 - 1623693, join 1624643 - 1625182]	other
3056	1410.6	-0.0190512	0.237317	0.0802774	0.936017	0.973902	slr1459	-1.01329	apcF	phycobilisome core component	photosynthesis/respiration
2437	127.107	-0.0189801	0.181374	0.104646	0.916657	0.965086	slr0479	-1.01324		hypothetical protein	hypothetical
294	727.715	-0.0186856	0.117624	0.158859	0.87378	0.948699	sll1186	-1.01304		hypothetical protein	hypothetical
187	1055.71	-0.0185967	0.248346	0.0748823	0.940308	0.974253	slr1101	-1.01297		hypothetical protein	hypothetical
3107	994.484	-0.018476	0.136778	0.13508	0.892549	0.956531	slr1563	-1.01289		hypothetical protein	hypothetical
429	390.165	-0.0183369	0.142217	0.128936	0.897408	0.958063	sll1516	-1.01279		hypothetical protein	hypothetical
3283	174.988	-0.0178154	0.178325	0.0999039	0.920421	0.966201	sll0564	-1.01243		hypothetical protein	hypothetical
126	80.8214	-0.0177619	0.215526	0.0824119	0.934319	0.973024	slr0239	-1.01239	cobM	precorrin-4 C11-methyltransferase	biosynthesis of cofactors, prosthetic groups, and carriers
2799	1484.57	-0.0176329	0.224566	0.0785199	0.937415	0.974253	slr0298	-1.0123		FraH protein homolog	other
3048	298.25	-0.0172299	0.153034	0.112588	0.910357	0.963295	sll1367	-1.01201		hypothetical protein	hypothetical
1479	1889.06	-0.0171199	0.0876563	0.195308	0.845152	0.935743	sll1425	-1.01194	proS	proline-tRNA ligase	RNA/translation
2045	1943.01	-0.0170542	0.151288	0.112727	0.910247	0.963295	slr0143	-1.01189	hat	WD-repeat protein, Hat protein, involved in the control of a high-affinity transport system for inorganic carbon	other
2726	421.329	-0.0168966	0.134578	0.125552	0.900086	0.958989	sll0474	-1.01178	hik28	two-component hybrid sensor and regulator	regulatory
1118	87.9654	-0.0167321	0.183922	0.0909741	0.927513	0.969776	slr1863	-1.01167		unknown protein	unknown
1083	17.0912	-0.0167034	0.353402	0.0472644	0.962302	NA	sll0864	-1.01165		hypothetical protein	hypothetical
2313	1.08474	-0.0164407	0.356926	0.0460619	0.963261	NA	sll0012	-1.01146		putative transposase [ISY523f: 2482725 - 2483595]	other
868	2119.93	-0.0162317	0.107453	0.151058	0.87993	0.951147	sll1742	-1.01131	nusG	transcription antitermination protein NusG	regulatory
1618	791.572	-0.0155952	0.102611	0.151985	0.879199	0.951147	sll0804	-1.01087		hypothetical protein	hypothetical
3562	37.3394	-0.0153819	0.262318	0.0586383	0.95324	0.979011	sll5123	-1.01072		SOS mutagenesis and repair, UmuD protein homolog	DNA replication, etc.
646	132.072	-0.0149802	0.158252	0.0946606	0.924584	0.968747	sll1289	-1.01044		hypothetical protein	hypothetical
2444	138.154	-0.0149342	0.174448	0.0856086	0.931778	0.971265		-1.01041
470	437.275	-0.0149301	0.116808	0.127817	0.898294	0.958178	slr1047	-1.0104		hypothetical protein	hypothetical
65	346.558	-0.0147782	0.137079	0.107808	0.914148	0.96495	sll1058	-1.0103	dapB	dihydrodipicolinate reductase	amino acid biosynthesis
567	55.8551	-0.0147458	0.218372	0.0675261	0.946163	0.976481	slr1906	-1.01027		hypothetical protein	hypothetical
1762	1603.84	-0.0147384	0.125969	0.117	0.90686	0.962606	slr1274	-1.01027	pilM	probable fimbrial assembly protein PilM, required for motility	cellular processes
2982	55.2231	-0.0145206	0.216599	0.0670391	0.946551	0.976481	sll0901	-1.01012	purE	phosphoribosylaminoimidazole carboxylase	nucleotide/nucleosides synthesis
2674	4178.97	-0.0142911	0.139686	0.102309	0.918511	0.965086	slr0074	-1.00996	ycf24	ABC transporter subunit	transport/binding
542	267.11	-0.0142706	0.152911	0.0933266	0.925644	0.969304	slr2041	-1.00994		probable two-component response regulator	regulatory
3521	264.352	-0.0142378	0.203338	0.0700204	0.944177	0.976481	slr5082	-1.00992		hypothetical protein	hypothetical
3012	7029.69	-0.0140852	0.267181	0.0527178	0.957957	0.980648	sll0528	-1.00981		hypothetical protein	hypothetical
815	576.761	-0.0136107	0.155532	0.0875106	0.930266	0.971029	sll1123	-1.00948		hypothetical protein	hypothetical
2586	148.106	-0.0131983	0.148651	0.0887872	0.929251	0.970703	ssr1528	-1.00919		hypothetical protein	hypothetical
138	70.8527	-0.0131156	0.189365	0.0692614	0.944782	0.976481	sll0225	-1.00913		unknown protein	unknown
1412	436.871	-0.0128778	0.11709	0.109982	0.912423	0.963724	slr0264	-1.00897		hypothetical protein	hypothetical
999	81.8182	-0.0124414	0.180781	0.0688201	0.945133	0.976481	ssr2406	-1.00866		unknown protein	unknown
661	93.2954	-0.0120425	0.312601	0.0385234	0.96927	0.987172	sll1284	-1.00838		esterase	other
2224	81.3428	-0.0119825	0.204145	0.0586961	0.953194	0.979011	sll0327	-1.00834		unknown protein	unknown
191	5850.66	-0.0118997	0.141824	0.0839041	0.933133	0.972084	slr1105	-1.00828		GTP-binding protein TypA/BipA homolog	RNA/translation
2708	438.677	-0.0117918	0.111848	0.105427	0.916037	0.965086	sll0484	-1.00821		ATP-binding protein of ABC transporter	transport/binding
3226	2820.31	-0.0117319	0.277679	0.04225	0.966299	0.986534	ssl0832	-1.00817		hypothetical protein	hypothetical
3036	444.392	-0.0114401	0.0996061	0.114853	0.908561	0.962853	slr1426	-1.00796	recR	recombination protein RecR	DNA replication, etc.
146	1808.55	-0.0113911	0.155585	0.0732145	0.941635	0.974879	ssr0390	-1.00793	psaK1	photosystem I reaction center subunit X	photosynthesis/respiration
820	139.056	-0.0112508	0.213582	0.052677	0.957989	0.980648	slr1195	-1.00783		hypothetical protein	hypothetical
2911	2518.9	-0.0106825	0.204877	0.052141	0.958416	0.980792	sll0048	-1.00743		unknown protein	unknown
2215	396.451	-0.0106534	0.160641	0.0663182	0.947125	0.976481	slr0380	-1.00741		hypothetical protein	hypothetical
2398	136.954	-0.0106265	0.143453	0.074077	0.940949	0.974585	ssr0109	-1.00739		hypothetical protein	hypothetical
1875	155.418	-0.0105979	0.19239	0.0550854	0.95607	0.979664	slr1690	-1.00737		hypothetical protein	hypothetical
1384	193.325	-0.0105585	0.136772	0.0771981	0.938466	0.974253	sll1601	-1.00735		hypothetical protein	hypothetical
1436	225.468	-0.010532	0.137912	0.0763675	0.939127	0.974253	sll0236	-1.00733		unknown protein	unknown
2778	252.208	-0.0103877	0.138707	0.0748895	0.940303	0.974253	sll0096	-1.00723		hypothetical protein	hypothetical
2727	1178.57	-0.0101667	0.154966	0.0656062	0.947691	0.976481	sll0473	-1.00707		unknown protein	unknown
1064	674.849	-0.0100344	0.161133	0.0622742	0.950344	0.978247	slr0882	-1.00698	ycf84	hypothetical protein YCF84	hypothetical
3105	571.186	-0.0100301	0.0955426	0.10498	0.916392	0.965086	slr1560	-1.00698	hisS	histidyl tRNA synthetase	RNA/translation
3174	619.489	-0.00982215	0.103186	0.0951891	0.924165	0.968747	sll0723	-1.00683		unknown protein	unknown
1088	1636.18	-0.00959532	0.273001	0.0351476	0.971962	0.988248	sll1317	-1.00667	petA	apocytochrome f, component of cytochrome b6/f complex	photosynthesis/respiration
3252	213.968	-0.00913974	0.190404	0.0480017	0.961715	0.982901	slr1185	-1.00636	petC2	cytochrome b6-f complex alternative iron-sulfur subunit (Rieske iron sulfur protein)	photosynthesis/respiration
3225	3886	-0.00891079	0.114818	0.0776082	0.93814	0.974253	slr0453	-1.0062		hypothetical protein	hypothetical
1488	140.435	-0.00868685	0.258948	0.0335467	0.973239	0.988269	slr1509	-1.00604	ktrB, ntpJ	membrane subunit of a Ktr-like ion transport system	transport/binding
1858	49.4466	-0.00850297	0.215956	0.0393736	0.968593	0.987172	sll1562	-1.00591		unknown protein	unknown
541	238.991	-0.00745909	0.134533	0.0554443	0.955785	0.979664	sll1941	-1.00518	gyrA	DNA gyrase A subunit	DNA replication, etc.
2163	74.3225	-0.00733369	0.244797	0.0299583	0.9761	0.989119	slr0169	-1.0051		hypothetical protein	hypothetical
482	78.0885	-0.00732828	0.203791	0.0359597	0.971314	0.988248	sll1006	-1.00509		unknown protein	unknown
656	158.918	-0.00653365	0.137873	0.047389	0.962203	0.982902	slr1395	-1.00454		hypothetical protein	hypothetical
3227	56.8711	-0.00615349	0.181726	0.0338614	0.972988	0.988269	sll0436	-1.00427		hypothetical protein	hypothetical
1403	1447.2	-0.00599625	0.125574	0.0477509	0.961915	0.982901	sll1586	-1.00416		unknown protein	unknown
3572	2429.26	-0.00555533	0.116111	0.0478449	0.96184	0.982901	slr6001	-1.00386		two-component hybrid sensor and regulator	regulatory
2039	86.8575	-0.00549985	0.176577	0.031147	0.975152	0.989119	sll0354	-1.00382		hypothetical protein	hypothetical
2562	179.704	-0.00544824	0.156618	0.0347869	0.97225	0.988248	slr0209	-1.00378		unknown protein	unknown
289	616.574	-0.00532737	0.127343	0.0418349	0.96663	0.986534	sll1189	-1.0037	glcE	glycolate oxidase subunit GlcE	energy metabolism
2037	243.417	-0.00517972	0.186958	0.0277052	0.977897	0.989473	sll0356	-1.0036	trpF	N-(5'-phosphoribosyl)anthranilate isomerase	amino acid biosynthesis
151	167.421	-0.00516499	0.149015	0.0346609	0.97235	0.988248	sll0221	-1.00359		bacterioferritin comigratory protein	transport/binding
574	138.021	-0.00468366	0.17158	0.0272972	0.978223	0.98951	slr1912	-1.00325		putative PP2C-type protein phosphatase	regulatory
1093	129.386	-0.00466601	0.248079	0.0188085	0.984994	0.992542	sll1314	-1.00324		putative C4-dicarboxylase binding protein, periplasmic protein	hypothetical
3228	519.233	-0.00457001	0.141597	0.0322748	0.974253	0.988712	slr0454	-1.00317		RND multidrug efflux transporter	transport/binding
2074	233.923	-0.00435155	0.188861	0.0230411	0.981618	0.990515	ssl0242	-1.00302		hypothetical protein	hypothetical
1081	382.959	-0.0039968	0.159905	0.0249948	0.980059	0.990098	sll0865	-1.00277	uvrC	excinuclease ABC subunit C	DNA replication, etc.
2479	304.688	-0.00368444	0.148845	0.0247535	0.980252	0.990098	slr0635	-1.00256		hypothetical protein	hypothetical
2338	415.891	-0.00323547	0.115452	0.0280243	0.977643	0.989473	slr0220	-1.00225	glyS	glycyl-tRNA synthetase beta chain	RNA/translation
2189	1231.88	-0.00297642	0.114912	0.0259016	0.979336	0.99005	sll0158	-1.00207	glgB	1,4-alpha-glucan branching enzyme	intermediary metabolism
1876	328.473	-0.00274023	0.129679	0.0211308	0.983141	0.991259	slr1691	-1.0019		glutamine-dependent NAD(+) synthetase	biosynthesis of cofactors, prosthetic groups, and carriers
2590	530.475	-0.00268006	0.147701	0.0181452	0.985523	0.992782	slr0907	-1.00186		unknown protein	unknown
1954	961.924	-0.00250562	0.0966592	0.0259222	0.979319	0.99005	slr1645	-1.00174	psb27, psbZ	photosystem II 11 kD protein	photosynthesis/respiration
2967	216.539	-0.00217195	0.148072	0.0146682	0.988297	0.99382	slr0541	-1.00151		probable amidotransferase	other
512	57.0818	-0.00186939	0.268252	0.00696879	0.99444	0.998528	sll1635	-1.0013		Thy1 protein homolog	nucleotide/nucleosides synthesis
3481	133.029	-0.00182658	0.180694	0.0101087	0.991935	0.997184	ssl5039	-1.00127		unknown protein	unknown
2643	1333.95	-0.00091704	0.10941	0.00838169	0.993312	0.99795	slr0829	-1.00064		unknown protein	unknown
990	180.699	-0.00064464	0.215072	0.00299732	0.997608	0.999299	slr1241	-1.00045		hypothetical protein	hypothetical
1979	743.302	-0.000450722	0.225987	0.00199446	NA	NA	ST6803t24	0.999688
2517	150.53	-0.000291163	0.188358	0.00154579	0.998767	0.999299	sll0380	0.999798		probable glycosyltransferase	cell envelope
2105	115.538	-0.000250151	0.200973	0.0012447	0.999007	0.999299	sll1848	0.999827		putative acyltransferas	other
205	2306.21	-0.000173718	0.0961409	0.00180691	0.998558	0.999299	sll1027	0.99988	gltD	NADH-dependent glutamate synthase small subunit	amino acid biosynthesis
1521	0.312657	0	0.221982	0	1	NA	sll1997	1		putative transposase [ISY100d: 1623697 - 1624643]	other
3635	0.129929	0	0.0975527	0	NA	NA	sll6069	1		unknown protein	unknown
3307	0.049368	0	0.0945607	0	1	NA	slr7008	1		putative transposase [ISY203k: 4154 - 5327]	other
3596	0.22167	0	0.101786	0	1	NA	ssr6026	1		unknown protein	unknown
2775	0.315147	0	0.199859	0	1	NA	ST6803t36	1
3235	0.0216548	0	0.0945607	0	1	NA		1
987	3714.69	0.000107892	0.274878	-0.00039251	0.999687	0.999687	sll1127	1.00007	menB	1,4-dihydroxy-2-naphthoate synthase	biosynthesis of cofactors, prosthetic groups, and carriers
491	275.209	0.000200243	0.133475	-0.00150023	0.998803	0.999299	slr1755	1.00014		NAD+ dependent glycerol-3-phosphate dehydrogenase	lipid metabolism
2478	274.942	0.000362703	0.182936	-0.00198267	0.998418	0.999299	slr0634	1.00025		unknown protein	unknown
3047	206.409	0.000505267	0.14685	-0.00344071	0.997255	0.999299	slr1451	1.00035		hypothetical protein	hypothetical
236	36.982	0.000506025	0.257414	-0.0019658	0.998432	0.999299		1.00035
448	11492.8	0.000798005	0.149638	-0.00533289	0.995745	0.998959	slr1604	1.00055	ftsH	cell division protein FtsH	cellular processes
1743	186.214	0.000967438	0.209545	-0.00461686	0.996316	0.999239		1.00067
610	125.801	0.00103675	0.177493	-0.00584107	0.99534	0.998845	slr1032	1.00072		unknown protein	unknown
1821	57.5728	0.00106242	0.346579	-0.00306544	0.997554	0.999299	slr1162	1.00074		unknown protein	unknown
265	1153.23	0.00119173	0.146082	-0.00815798	0.993491	0.99795	sll1653	1.00083	menG	2-phytyl-1,4-benzoquinone methyltransferase	other
3148	70.0483	0.00130217	0.19971	-0.00652032	0.994798	0.998595	slr0747	1.0009	ggtA	glucosylglycerol transport system ATP-binding protein	transport/binding
3202	68.1815	0.00170245	0.21132	-0.00805624	0.993572	0.99795	sll1544	1.00118		two-component response regulator NarL subfamily	regulatory
219	338.173	0.00223943	0.127221	-0.0176026	0.985956	0.992822	slr1779	1.00155	pdxJ	pyridoxal phosphate biosynthetic protein PdxJ	biosynthesis of cofactors, prosthetic groups, and carriers
2430	1295.65	0.0022492	0.106021	-0.0212146	0.983074	0.991259	sll0461	1.00156	proA	gamma-glutamyl phosphate reductase	amino acid biosynthesis
2366	205.284	0.00257109	0.1519	-0.0169262	0.986495	0.992884	sll0413	1.00178		hypothetical protein	hypothetical
3661	216.282	0.00259158	0.166187	-0.0155943	0.987558	0.993369	slr6097	1.0018		type I site-specific deoxyribonuclease	DNA replication, etc.
2072	879.265	0.00286335	0.142401	-0.0201077	0.983957	0.99179	sll0136	1.00199		aminopeptidase P	RNA/translation
2138	88.3392	0.0030575	0.18555	-0.0164781	0.986853	0.992952	slr0325	1.00212		hypothetical protein	hypothetical
1351	423.672	0.00342334	0.0904171	-0.0378616	0.969798	0.987415	sll1906	1.00238		hypothetical protein	hypothetical
631	257.027	0.00350059	0.146646	-0.023871	0.980956	0.990223	sll1298	1.00243		putative carboxymethylenebutenolidase	other
1272	778.489	0.00351872	0.116647	-0.0301656	0.975935	0.989119	slr0863	1.00244		hypothetical protein	hypothetical
149	418.696	0.00375393	0.11162	-0.0336313	0.973171	0.988269	sll0222	1.00261		putative purple acid phosphatase	other
1563	68.9377	0.0037794	0.217613	-0.0173676	0.986143	0.992822	sll1231	1.00262		mannosyltransferase	energy metabolism
184	337.665	0.00378431	0.148358	-0.0255079	0.97965	0.990075	slr1098	1.00263		hypothetical protein	hypothetical
2889	248.104	0.00384274	0.168675	-0.0227819	0.981824	0.990515	slr0711	1.00267		hypothetical protein	hypothetical
411	620.655	0.00431993	0.142991	-0.0302112	0.975899	0.989119	sll0641	1.003		unknown protein	unknown
3488	238.011	0.00447301	0.126052	-0.0354854	0.971693	0.988248	sll5047	1.00311		unknown protein	unknown
3103	9.12514	0.00472404	0.373044	-0.0126635	0.989896	NA	ST6803t42	1.00328
274	816.748	0.00563275	0.192357	-0.0292828	0.976639	0.98915	ssr2142	1.00391	ycf19	hypothetical protein YCF19	hypothetical
1053	142.749	0.00583181	0.200096	-0.0291451	0.976749	0.98915	sll0876	1.00405	ruvA	Holliday junction DNA helicase RuvA	DNA replication, etc.
2231	1318.71	0.0058485	0.157493	-0.037135	0.970377	0.987711	slr0772	1.00406	chlB	light-independent protochlorophyllide reductase subunit ChlB	biosynthesis of cofactors, prosthetic groups, and carriers
3046	518.984	0.00600559	0.148285	-0.0405002	0.967694	0.987037	sll1329	1.00417		inositol monophosphate family protein	regulatory
3614	75.215	0.00621374	0.255894	-0.0242824	0.980627	0.990185	ssr6046	1.00432		hypothetical protein	hypothetical
3145	1749.3	0.00624333	0.100558	-0.0620869	0.950494	0.978247	sll1470	1.00434	leuC	3-isopropylmalate dehydratase large subunit	amino acid biosynthesis
3558	664.274	0.00627152	0.161782	-0.0387651	0.969078	0.987172	slr5118	1.00436		hypothetical protein	hypothetical
751	783.328	0.00691089	0.103884	-0.0665252	0.94696	0.976481	slr1147	1.0048	hik2	two-component sensor histidine kinase	regulatory
2575	173.409	0.00697922	0.168254	-0.0414803	0.966913	0.986534	sll0886	1.00485		hypothetical protein	hypothetical
803	581.841	0.00733655	0.173975	-0.0421701	0.966363	0.986534	slr1899	1.0051	ureF	urease accessory protein F	intermediary metabolism
2064	66.4659	0.00748191	0.248308	-0.0301316	0.975962	0.989119	slr0157	1.0052		unknown protein	unknown
2421	240.796	0.00769057	0.118318	-0.0649993	0.948175	0.976481	sll0053	1.00534	accC	biotin carboxylase	lipid metabolism
2406	198.584	0.00772008	0.152854	-0.0505063	0.959719	0.981831	sll0062	1.00537		hypothetical protein	hypothetical
2128	255.602	0.00781399	0.201517	-0.0387758	0.969069	0.987172	ssl1807	1.00543		hypothetical protein	hypothetical
2622	1112.1	0.00821938	0.208129	-0.0394917	0.968498	0.987172	slr1002	1.00571
235	63.4334	0.00847713	0.294023	-0.0288315	0.976999	0.98915	sll1671	1.00589		hypothetical protein	hypothetical
1602	303.709	0.00858396	0.142144	-0.0603893	0.951846	0.978461	ssr1386	1.00597	ndhL	NADH dehydrogenase subunit NdhL	photosynthesis/respiration
2331	149.215	0.00888122	0.146457	-0.0606405	0.951646	0.978461	sll0210	1.00617		bacitracin resistance protein	other
1313	1630.82	0.00935725	0.14072	-0.0664957	0.946983	0.976481	slr1254	1.00651	pds, crtD, crtP	phytoene dehydrogenase (phytoene desaturase)	biosynthesis of cofactors, prosthetic groups, and carriers
973	109.962	0.00950979	0.175167	-0.0542897	0.956704	0.97992	slr1234	1.00661		protein kinase C inhibitor	regulatory
1564	265.454	0.00969253	0.107098	-0.0905012	0.927889	0.969872	sll1229	1.00674	hik41	two-component hybrid sensor and regulator	regulatory
1741	537.423	0.00973863	0.125583	-0.0775473	0.938188	0.974253	sll1376	1.00677		hypothetical protein	hypothetical
1232	1023.03	0.00975796	0.175851	-0.05549	0.955748	0.979664	slr1735	1.00679	bgtA	ATP-binding subunit of the ABC-type Bgt permease for basic amino acids and glutamine	transport/binding
595	2336.08	0.00985371	0.121939	-0.0808083	0.935594	0.973759	slr1020	1.00685	sqdB	sulfolipid biosynthesis protein SqdB	lipid metabolism
3266	108.157	0.00987132	0.167602	-0.0588973	0.953034	0.979011	slr0589	1.00687		hypothetical protein	hypothetical
495	591.667	0.0100926	0.183628	-0.0549626	0.956168	0.979664	slr1760	1.00702		two-component response regulator	regulatory
3375	243.915	0.0102287	0.210912	-0.0484978	0.96132	0.982901	slr7081	1.00712		unknown protein	unknown
888	277.414	0.0105079	0.139612	-0.0752652	0.940004	0.974253	sll1726	1.00731		hypothetical protein	hypothetical
3604	33.3489	0.0105981	0.327621	-0.0323486	0.974194	0.988712	ssl6035	1.00737		unknown protein	unknown
1165	3763.18	0.0115219	0.205908	-0.0559565	0.955376	0.979664	slr1886	1.00802		hypothetical protein	hypothetical
331	1296.53	0.0115951	0.191015	-0.0607023	0.951596	0.978461	slr0978	1.00807		hypothetical protein	hypothetical
862	154.367	0.0116228	0.126041	-0.0922137	0.926528	0.969636		1.00809
931	56.2073	0.0116345	0.190004	-0.0612325	0.951174	0.978461	sll1459	1.0081		stationary-phase survival protein SurE homolog	other
2046	6737.47	0.0128341	0.224709	-0.0571143	0.954454	0.979664	slr0144	1.00894		hypothetical protein	hypothetical
3118	277.538	0.0128601	0.135372	-0.0949983	0.924316	0.968747	slr1571	1.00895		unknown protein	unknown
1749	434.065	0.0131129	0.113486	-0.115546	0.908012	0.962853	sll1182	1.00913	petC3	cytochrome b6-f complex alternative iron-sulfur subunit (Rieske iron sulfur protein)	photosynthesis/respiration
1682	495.898	0.013134	0.0815691	-0.161017	0.87208	0.948279	slr1970	1.00915		hypothetical protein	hypothetical
1757	228.689	0.0131393	0.165841	-0.0792284	0.936851	0.974253	slr1269	1.00915	ggt	gamma-glutamyltranspeptidase	biosynthesis of cofactors, prosthetic groups, and carriers
2330	90.3928	0.0132117	0.198696	-0.066492	0.946986	0.976481	slr0214	1.0092		cytosine-specific methyltransferase(5'-CGATCG-3')	DNA replication, etc.
718	960.483	0.0132159	0.152996	-0.0863811	0.931163	0.971265	sll1915	1.0092		hypothetical protein	hypothetical
1697	112.452	0.0133428	0.195174	-0.0683636	0.945496	0.976481	slr1977	1.00929		hypothetical protein	hypothetical
101	2794.12	0.0134673	0.188638	-0.0713923	0.943085	0.975911	sll0704	1.00938	nifS	cysteine desulfurase	amino acid biosynthesis
80	5673.06	0.0134915	0.148096	-0.0910997	0.927413	0.969776	slr1128	1.0094		hypothetical protein	hypothetical
3000	63.1865	0.0135214	0.23352	-0.0579023	0.953826	0.979319	sll0537	1.00942	amt3	ammonium/methylammonium permease	transport/binding
978	96.6755	0.0135892	0.195187	-0.0696217	0.944495	0.976481	sll1131	1.00946		unknown protein	unknown
1989	465.469	0.0136795	0.143701	-0.0951941	0.924161	0.968747	sll0274	1.00953		hypothetical protein	hypothetical
2364	335.907	0.0141384	0.182826	-0.0773325	0.938359	0.974253	slr0431	1.00985		hypothetical protein	hypothetical
206	692.799	0.0145711	0.199594	-0.0730037	0.941803	0.974879	slr1109	1.01015		similar to ankyrin	other
2781	151.676	0.0146376	0.155103	-0.0943735	0.924812	0.968747	slr0110	1.0102		hypothetical protein	hypothetical
2735	2166.03	0.0147728	0.0651323	-0.226812	0.82057	0.923175	sll0469	1.01029		ribose-phosphate pyrophosphokinase	nucleotide/nucleosides synthesis
2265	9007.75	0.0152443	0.145168	-0.105012	0.916367	0.965086	slr0342	1.01062	petB	cytochrome b6	photosynthesis/respiration
949	396.613	0.0153545	0.143864	-0.106729	0.915004	0.965086	sll1632	1.0107		hypothetical protein	hypothetical
900	627.806	0.0153695	0.0906815	-0.169489	0.865412	0.944714	slr1843	1.01071	zwf	glucose 6-phosphate dehydrogenase	energy metabolism
2191	1074.38	0.0154832	0.238352	-0.0649595	0.948206	0.976481	sll0156	1.01079		unknown protein	unknown
1687	299.827	0.0158788	0.173855	-0.0913339	0.927227	0.969776	sll1886	1.01107		hypothetical protein	hypothetical
566	396.271	0.0160879	0.137018	-0.117415	0.906531	0.962556	sll1929	1.01121	comE	competence protein ComE	cellular processes
2275	514.551	0.0165066	0.220565	-0.074838	0.940344	0.974253	slr0348	1.01151		hypothetical protein	hypothetical
3421	214.354	0.0165161	0.293663	-0.0562416	0.955149	0.979664	slr8021	1.01151		hypothetical protein	hypothetical
1840	745.934	0.0166026	0.0900146	-0.184443	0.853666	0.938811	slr1174	1.01157		hypothetical protein	hypothetical
1945	178.454	0.0170343	0.151019	-0.112796	0.910192	0.963295	sll1528	1.01188		unknown protein	unknown
1925	180.039	0.0170459	0.12485	-0.136531	0.891401	0.956292	sll1538	1.01189		similar to beta-hexosaminidase a precursor	energy metabolism
2945	84.8299	0.0173115	0.183477	-0.0943525	0.924829	0.968747	slr0526	1.01207	panB	3-methyl-2-oxobutanoate hydroxymethyltransferase	biosynthesis of cofactors, prosthetic groups, and carriers
1009	208.956	0.017505	0.147067	-0.119028	0.905253	0.962469	slr1443	1.01221		serine/threonine kinase	regulatory
586	94.5716	0.0175083	0.203914	-0.085861	0.931577	0.971265	sll1830	1.01221		unknown protein	unknown
3662	181.462	0.0181036	0.188054	-0.0962679	0.923308	0.968747	sll6098	1.01263		hypothetical protein	hypothetical
2393	225.251	0.0182914	0.120924	-0.151263	0.879768	0.951147	sll0069	1.01276		hypothetical protein	hypothetical
2698	1726.06	0.018306	0.274921	-0.0665862	0.946911	0.976481	slr0093	1.01277	dnaJ	DnaJ protein, heat shock protein 40, molecular chaperone	cellular processes
1786	338.799	0.0185695	0.122278	-0.151862	0.879296	0.951147	sll1443	1.01295	pyrG	CTP synthetase	nucleotide/nucleosides synthesis
1812	1801.81	0.0186	0.153185	-0.121422	0.903357	0.961275	sll1097	1.01298	rps7	30S ribosomal protein S7	RNA/translation
2155	25269.5	0.0190742	0.251376	-0.0758792	0.939515	0.974253	slr0335	1.01331	apcE	phycobilisome core-membrane linker polypeptide	photosynthesis/respiration
846	130.278	0.0194014	0.145711	-0.133149	0.894075	0.956531	slr1216	1.01354		Mg2+ transport protein	transport/binding
974	639.137	0.0194655	0.172129	-0.113087	0.909962	0.963295	slr1235	1.01358		hypothetical protein	hypothetical
1356	358.013	0.0197579	0.107359	-0.184036	0.853985	0.938811	slr2001	1.01379	cphB	cyanophycinase	other
1683	924.139	0.0201815	0.238812	-0.0845079	0.932653	0.97188	slr1971	1.01409		hypothetical protein	hypothetical
520	78.6612	0.0205867	0.184542	-0.111556	0.911176	0.963295	sll1751	1.01437		hypothetical protein	hypothetical
398	1344.64	0.0209103	0.119006	-0.175708	0.860523	0.941102	slr0681	1.0146		probable sodium/calcium exchanger protein	transport/binding
2260	1620.81	0.0211777	0.206083	-0.102763	0.918151	0.965086	sll0749	1.01479		hypothetical protein	hypothetical
2930	153.692	0.0212015	0.162033	-0.130846	0.895897	0.95721	sll0033	1.0148	crtH	carotene isomerase	hypothetical
2501	162.574	0.0213086	0.15891	-0.134093	0.893329	0.956531	sll0397	1.01488		hypothetical protein	hypothetical
1404	1279.64	0.0214363	0.126193	-0.169869	0.865113	0.944689	sll0254	1.01497		probable phytoene dehydrogenase Rieske iron-sulfur component	biosynthesis of cofactors, prosthetic groups, and carriers
844	2908.64	0.0215005	0.165852	-0.129637	0.896854	0.957933	sll1112	1.01501	aroQ	3-dehydroquinate dehydratase	amino acid biosynthesis
3020	479.931	0.0216126	0.240373	-0.0899128	0.928357	0.970064	sll0520	1.01509	ndhI	NADH dehydrogenase subunit NdhI	photosynthesis/respiration
1089	956.865	0.0220754	0.280612	-0.0786687	0.937296	0.974253	sll1316	1.01542	petC1	cytochrome b6-f complex iron-sulfur subunit (Rieske iron sulfur protein)	photosynthesis/respiration
2098	526.026	0.0229081	0.137904	-0.166116	0.868065	0.9461	sll1852	1.01601		nucleoside diphosphate kinase	nucleotide/nucleosides synthesis
117	153.704	0.0230012	0.174899	-0.131512	0.895371	0.956947	slr0741	1.01607		transcriptional regulator	regulatory
3333	147.004	0.0231015	0.229501	-0.10066	0.91982	0.965868	slr7037	1.01614		hypothetical protein	hypothetical
519	138.216	0.0233361	0.170475	-0.136889	0.891119	0.956292	slr1849	1.01631		probable mercuric reductase	other
2455	178.725	0.0239537	0.225083	-0.106422	0.915248	0.965086	ssl1300	1.01674		hypothetical protein	hypothetical
2792	144.362	0.0240077	0.202919	-0.118312	0.90582	0.962517	slr0121	1.01678		hypothetical protein	hypothetical
3318	546.136	0.0242129	0.211329	-0.114574	0.908782	0.962853	slr7024	1.01692		hypothetical protein	hypothetical
1449	548.386	0.0242921	0.19768	-0.122886	0.902197	0.960692		1.01698
2248	917.745	0.0248461	0.164247	-0.151272	0.879761	0.951147	slr0779	1.01737		hypothetical protein	hypothetical
3664	341.661	0.024863	0.223577	-0.111206	0.911453	0.963295	slr6101	1.01738		hypothetical protein	hypothetical
1988	325.461	0.0251163	0.140296	-0.179024	0.857919	0.940548	slr0448	1.01756	radA	DNA repair protein RadA	DNA replication, etc.
2210	482185	0.0254472	0.181118	-0.1405	0.888265	0.954727	slr0374	1.0178		hypothetical protein	hypothetical
2719	9.19753	0.025932	0.385222	-0.067317	0.946329	NA		1.01814
492	97.0994	0.0261548	0.183489	-0.142541	0.886653	0.954244	sll1647	1.01829		probable phosphinothricin N-acetyltransferase	other
507	1076.91	0.0261649	0.203183	-0.128775	0.897536	0.958063	sll1638	1.0183		hypothetical protein	hypothetical
2732	61.8132	0.0261686	0.205693	-0.127222	0.898765	0.958178	slr0522	1.0183		unknown protein	unknown
1099	213.693	0.0262525	0.15557	-0.16875	0.865993	0.945008	slr1410	1.01836		periplasmic WD-repeat protein	other
1747	84.7473	0.0263826	0.178171	-0.148075	0.882284	0.951944	sll1370	1.01846	rfbM	mannose-1-phosphate guanylyltransferase	energy metabolism
3314	28.3703	0.0264594	0.299396	-0.0883759	0.929578	0.970747	slr7015	1.01851		hypothetical protein	hypothetical
2548	31.4745	0.0265547	0.253774	-0.104639	0.916662	0.965086		1.01858
2483	276.628	0.0268211	0.128739	-0.208337	0.834966	0.928373	slr0638	1.01876	glyQ	glycyl-tRNA synthetase alpha chain	RNA/translation
339	1008.07	0.0269233	0.163175	-0.164996	0.868947	0.946156	slr1611	1.01884		hypothetical protein	hypothetical
2503	306.224	0.0270132	0.177419	-0.152257	0.878985	0.951147	sll0395	1.0189		phosphoglycerate mutase	other
1372	520.706	0.0272845	0.116328	-0.234548	0.81456	0.919379	sll1608	1.01909		hypothetical protein	hypothetical
1901	188.381	0.0273446	0.176122	-0.15526	0.876616	0.950713	sll0913	1.01913		hypothetical protein	hypothetical
3129	126.788	0.0274861	0.157046	-0.175019	0.861065	0.94117	sll1484	1.01923	ndbC	type 2 NADH dehydrogenase	photosynthesis/respiration
2298	898.618	0.0275739	0.0928537	-0.296961	0.766497	0.892245	slr0001	1.0193		hypothetical protein	hypothetical
1124	1191	0.0276773	0.146085	-0.18946	0.849732	0.937475	sll1775	1.01937		hypothetical protein	hypothetical
1614	388.588	0.0277485	0.138306	-0.200631	0.840987	0.932775	slr0821	1.01942		hypothetical protein	hypothetical
2923	561.978	0.0279577	0.219456	-0.127395	0.898628	0.958178	slr0031	1.01957		hypothetical protein	hypothetical
59	187.334	0.0282177	0.159097	-0.177361	0.859224	0.940785	sll1061	1.01975		unknown protein	unknown
1432	229.139	0.0284573	0.232363	-0.122469	0.902527	0.960692	sll0240	1.01992		ABC transporter ATP-binding protein	transport/binding
2535	224.619	0.0285091	0.17154	-0.166196	0.868003	0.9461	slr0427	1.01996		putative competence-damage protein	cellular processes
1275	444.821	0.0288126	0.132046	-0.218201	0.827273	0.924933	sll0842	1.02017		neopullulanase	intermediary metabolism
2137	190.723	0.0288913	0.145337	-0.198789	0.842428	0.933634	slr0324	1.02023		probable oligopeptides ABC transporter permease protein	transport/binding
2950	82.7654	0.0289469	0.180459	-0.160407	0.872561	0.948279	slr0530	1.02027	ggtC	glucosylglycerol transport system permease protein	transport/binding
1486	366.617	0.0294219	0.108954	-0.270038	0.787131	0.902482	slr1507	1.0206		hypothetical protein	hypothetical
2925	502.216	0.0296662	0.115845	-0.256086	0.797885	0.9089	slr0033	1.02078		glutamyl-tRNA(Gln) amidotransferase subunit C	RNA/translation
2568	66.3204	0.0297276	0.207762	-0.143085	0.886223	0.954244		1.02082
912	50.2735	0.0299768	0.224314	-0.133638	0.893689	0.956531	slr1538	1.021		cobalamin biosynthesis protein D	biosynthesis of cofactors, prosthetic groups, and carriers
2521	66.202	0.0299941	0.219462	-0.136671	0.891291	0.956292	sll0378	1.02101	cobA	uroporphyrin-III C-methyltransferase	biosynthesis of cofactors, prosthetic groups, and carriers
1800	728.754	0.0303526	0.120992	-0.250864	0.801919	0.91139	sll1433	1.02126		hypothetical protein	hypothetical
2002	83.3909	0.0303841	0.296219	-0.102573	0.918302	0.965086	sll0262	1.02128	desD	acyl-lipid desaturase (delta 6)	lipid metabolism
1130	509.003	0.0304419	0.162131	-0.187761	0.851064	0.938339		1.02132
3422	88.2262	0.0305523	0.297355	-0.102747	0.918164	0.965086	slr8022	1.0214		hypothetical protein	hypothetical
218	134.272	0.0309399	0.168885	-0.183201	0.854641	0.938811	sll1682	1.02168		alanine dehydrogenase	energy metabolism
3274	4.53068	0.0312913	0.403313	-0.0775857	0.938158	NA		1.02193
2470	3311.41	0.0313982	0.0949794	-0.330579	0.740963	0.881675	sll0617	1.022	vipp1	plasma membrane protein essential for thylakoid formation	hypothetical
3256	252.976	0.03146	0.205001	-0.153463	0.878033	0.951147	slr1189	1.02205		unknown protein	unknown
1192	67.7331	0.0315169	0.270659	-0.116445	0.9073	0.962774	sll1710	1.02209		putative transposase [ISY523b: 1275354 - 1276224]	other
421	13.2026	0.0316734	0.329527	-0.0961179	0.923427	NA	ST6803t06	1.0222
1616	4260.55	0.0317009	0.212353	-0.149284	0.88133	0.951944	slr0822	1.02222		cation-transporting P-type ATPase PacL	transport/binding
252	317.798	0.0318028	0.14194	-0.224058	0.822712	0.924866	sll1663	1.02229		phycocyanin alpha phycocyanobilin lyase related protein	photosynthesis/respiration
145	149.767	0.0318823	0.285908	-0.111513	0.91121	0.963295	slr0252	1.02235		probable precorrin-6x reductase	biosynthesis of cofactors, prosthetic groups, and carriers
2130	396.228	0.0319137	0.153724	-0.207604	0.835538	0.928406	sll0945	1.02237	glgA	glycogen synthase	intermediary metabolism
3199	536.636	0.0319481	0.114521	-0.278972	0.780266	0.900348	slr1665	1.02239	dapF	diaminopimelate epimerase	amino acid biosynthesis
2779	337.945	0.0321957	0.11511	-0.279695	0.779712	0.900315	sll0095	1.02257		hypothetical protein	hypothetical
2809	328.943	0.0322423	0.106176	-0.303669	0.76138	0.890899	sll0284	1.0226		hypothetical protein	hypothetical
1379	223.281	0.032408	0.209434	-0.154741	0.877025	0.950713	slr1719	1.02272		DrgA protein homolog	other
2737	120.225	0.0324881	0.223473	-0.145378	0.884412	0.95298	sll0467	1.02277		S-adenosylmethionine:tRNA ribosyltransferase-isomerase	RNA/translation
1381	474.246	0.033	0.105527	-0.312716	0.754496	0.887152	slr1721	1.02314		hypothetical protein	hypothetical
824	45.5607	0.0330023	0.239764	-0.137645	0.890521	0.956247	ssr2009	1.02314		hypothetical protein	hypothetical
1634	193.029	0.0330728	0.184477	-0.179278	0.857719	0.940548	slr1340	1.02319		unknown protein	unknown
1583	136.594	0.0331286	0.178828	-0.185254	0.853029	0.938811	ssr1375	1.02323		hypothetical protein	hypothetical
1860	602.171	0.0333971	0.241674	-0.138191	0.89009	0.956084	slr1681	1.02342		unknown protein	unknown
768	1503.18	0.0340612	0.14031	-0.242756	0.808194	0.915275	sll1822	1.02389	rps9	30S ribosomal protein S9	RNA/translation
3119	180.611	0.034182	0.156215	-0.218813	0.826795	0.924866	slr1572	1.02398		hypothetical protein	hypothetical
813	2058.11	0.0344022	0.101626	-0.338519	0.734972	0.877185	ssl2233	1.02413	rps20	30S ribosomal protein S20	RNA/translation
1465	177.142	0.0345988	0.152119	-0.227445	0.820078	0.922925	slr2100	1.02427		two-component response regulator	regulatory
286	1431.66	0.0347335	0.165626	-0.20971	0.833894	0.928087	slr1301	1.02437		hypothetical protein	hypothetical
1466	225.513	0.0352782	0.184777	-0.190923	0.848586	0.937475	slr2101	1.02475		hypothetical protein	hypothetical
601	44.9862	0.035428	0.293819	-0.120578	0.904026	0.961688	slr1023	1.02486		unknown protein	unknown
1640	308.789	0.0358045	0.147189	-0.243254	0.807808	0.915141	sll1253	1.02513		similar to polyA polymerase	other
1696	2621.86	0.0361249	0.154191	-0.234287	0.814762	0.919379	sll1878	1.02536		iron(III)-transport ATP-binding protein	transport/binding
1166	1106.93	0.0361478	0.160093	-0.225793	0.821363	0.923763	sll1755	1.02537		unknown protein	unknown
1264	50.5247	0.0364307	0.248252	-0.146749	0.88333	0.952715	slr0857	1.02557		putative transposase [ISY100l: 1346125 - 1347070]	other
3113	285.675	0.0367903	0.146211	-0.251625	0.801331	0.91139	slr1567	1.02583		unknown protein	unknown
604	554.078	0.036995	0.16845	-0.21962	0.826167	0.924866	sll0992	1.02597		putative esterase	other
2561	173.455	0.0372732	0.176826	-0.21079	0.833051	0.928087	ssr0330	1.02617	ftrV	ferredoxin-thioredoxin reductase, variable chain	biosynthesis of cofactors, prosthetic groups, and carriers
2299	672.108	0.0373466	0.118344	-0.315576	0.752325	0.887152	sll0021	1.02622		probable exonuclease	DNA replication, etc.
2766	1478.61	0.0373797	0.146085	-0.255877	0.798046	0.9089	slr0104	1.02625		hypothetical protein	hypothetical
[truncated: 1,675 more rows]
